# Supplementary material for: Giant magneto-photoluminescence at ultralow field in organic microcrystal arrays for on-chip optical magnetometer
Source: Nat Commun. 2024 May 11;15:3995. doi: 10.1038/s41467-024-48464-1 (PMC11088683; doi:10.1038/s41467-024-48464-1)
Supplement: Supplementary file 3 — Source Data [file 41467_2024_48464_MOESM3_ESM.xlsx]

## Sheet: Figure 1b
Figure 1b
	Film		RMC
	2θ (degree)	Intensity (arb. Units)	2θ (degree)	Intensity (arb. Units)
	5.00253	421.375	5.00253	270
	5.02879	425.875	5.02879	247
	5.05505	429.625	5.05505	281
	5.08131	451.375	5.08131	255
	5.10757	422.875	5.10757	220
	5.13383	428.875	5.13383	266
	5.16009	410.5	5.16009	258
	5.18635	435.625	5.18635	260
	5.21261	437.5	5.21261	257
	5.23888	416.875	5.23888	277
	5.26514	435.625	5.26514	247
	5.2914	429.25	5.2914	251
	5.31766	431.125	5.31766	290
	5.34392	426.625	5.34392	252
	5.37018	415.375	5.37018	243
	5.39644	409.375	5.39644	266
	5.4227	420.25	5.4227	225
	5.44896	442	5.44896	266
	5.47522	436.375	5.47522	244
	5.50148	438.25	5.50148	249
	5.52774	426.25	5.52774	262
	5.554	420.25	5.554	276
	5.58026	421	5.58026	310
	5.60652	416.125	5.60652	270
	5.63278	426.25	5.63278	241
	5.65904	426.625	5.65904	264
	5.6853	428.5	5.6853	271
	5.71157	426.25	5.71157	274
	5.73783	422.5	5.73783	280
	5.76409	415.75	5.76409	261
	5.79035	425.125	5.79035	265
	5.81661	420.625	5.81661	274
	5.84287	415.75	5.84287	278
	5.86913	421	5.86913	239
	5.89539	415.75	5.89539	260
	5.92165	418	5.92165	247
	5.94791	421.375	5.94791	246
	5.97417	419.875	5.97417	254
	6.00043	430	6.00043	258
	6.02669	411.25	6.02669	278
	6.05295	415	6.05295	268
	6.07921	424.375	6.07921	251
	6.10547	418	6.10547	257
	6.13173	410.125	6.13173	263
	6.158	409.75	6.158	250
	6.18426	413.125	6.18426	245
	6.21052	410.125	6.21052	254
	6.23678	418	6.23678	242
	6.26304	413.125	6.26304	299
	6.2893	416.5	6.2893	272
	6.31556	406.375	6.31556	249
	6.34182	404.875	6.34182	254
	6.36808	415.375	6.36808	266
	6.39434	413.125	6.39434	244
	6.4206	412	6.4206	235
	6.44686	398.125	6.44686	278
	6.47312	409	6.47312	274
	6.49938	413.875	6.49938	288
	6.52564	415	6.52564	260
	6.5519	406	6.5519	272
	6.57816	408.25	6.57816	268
	6.60442	406.375	6.60442	286
	6.63069	412	6.63069	242
	6.65695	406	6.65695	252
	6.68321	409.375	6.68321	265
	6.70947	392.5	6.70947	267
	6.73573	411.625	6.73573	271
	6.76199	410.5	6.76199	251
	6.78825	408.625	6.78825	276
	6.81451	402.625	6.81451	243
	6.84077	403.375	6.84077	264
	6.86703	410.125	6.86703	304
	6.89329	410.5	6.89329	302
	6.91955	397.75	6.91955	281
	6.94581	397	6.94581	274
	6.97207	417.25	6.97207	279
	6.99833	401.875	6.99833	257
	7.02459	401.875	7.02459	262
	7.05085	411.25	7.05085	246
	7.07711	416.875	7.07711	271
	7.10338	410.5	7.10338	241
	7.12964	401.125	7.12964	273
	7.1559	410.125	7.1559	267
	7.18216	416.875	7.18216	268
	7.20842	393.25	7.20842	291
	7.23468	407.875	7.23468	258
	7.26094	399.625	7.26094	292
	7.2872	395.125	7.2872	260
	7.31346	395.875	7.31346	266
	7.33972	406.375	7.33972	263
	7.36598	401.125	7.36598	272
	7.39224	395.875	7.39224	293
	7.4185	397.75	7.4185	294
	7.44476	394.375	7.44476	265
	7.47102	398.125	7.47102	285
	7.49728	380.125	7.49728	293
	7.52354	390.625	7.52354	290
	7.54981	402.625	7.54981	275
	7.57607	404.5	7.57607	323
	7.60233	409.375	7.60233	314
	7.62859	398.875	7.62859	346
	7.65485	390.625	7.65485	318
	7.68111	418.375	7.68111	326
	7.70737	409.75	7.70737	369
	7.73363	409	7.73363	388
	7.75989	432.25	7.75989	430
	7.78615	448	7.78615	490
	7.81241	450.625	7.81241	610
	7.83867	513.625	7.83867	639
	7.86493	553.75	7.86493	695
	7.89119	560.875	7.89119	694
	7.91745	461.875	7.91745	761
	7.94371	428.875	7.94371	1258
	7.96997	403	7.96997	6367
	7.99623	398.875	7.99623	28807
	8.0225	389.875	8.0225	28134
	8.04876	400.75	8.04876	6033
	8.07502	398.5	8.07502	1198
	8.10128	390.625	8.10128	770
	8.12754	397	8.12754	564
	8.1538	395.125	8.1538	479
	8.18006	395.5	8.18006	416
	8.20632	397.375	8.20632	401
	8.23258	384.25	8.23258	361
	8.25884	389.125	8.25884	328
	8.2851	395.5	8.2851	290
	8.31136	388.375	8.31136	304
	8.33762	388.375	8.33762	288
	8.36388	383.875	8.36388	296
	8.39014	386.5	8.39014	260
	8.4164	389.875	8.4164	282
	8.44266	391.75	8.44266	268
	8.46892	400.75	8.46892	269
	8.49519	394.75	8.49519	287
	8.52145	384.625	8.52145	272
	8.54771	384.625	8.54771	237
	8.57397	392.875	8.57397	252
	8.60023	391.375	8.60023	267
	8.62649	391.75	8.62649	267
	8.65275	376	8.65275	243
	8.67901	386.5	8.67901	267
	8.70527	387.25	8.70527	248
	8.73153	380.5	8.73153	275
	8.75779	391	8.75779	240
	8.78405	397	8.78405	250
	8.81031	398.125	8.81031	249
	8.83657	377.5	8.83657	251
	8.86283	379.375	8.86283	276
	8.88909	372.25	8.88909	276
	8.91535	391.75	8.91535	246
	8.94162	376.375	8.94162	242
	8.96788	385.75	8.96788	259
	8.99414	383.125	8.99414	290
	9.0204	386.125	9.0204	282
	9.04666	379	9.04666	243
	9.07292	386.875	9.07292	266
	9.09918	376	9.09918	247
	9.12544	386.125	9.12544	244
	9.1517	375.625	9.1517	259
	9.17796	385.75	9.17796	275
	9.20422	378.625	9.20422	271
	9.23048	381.625	9.23048	273
	9.25674	387.25	9.25674	253
	9.283	376	9.283	248
	9.30926	390.625	9.30926	243
	9.33552	385	9.33552	246
	9.36178	382.375	9.36178	266
	9.38804	383.5	9.38804	246
	9.41431	376	9.41431	253
	9.44057	389.125	9.44057	253
	9.46683	372.625	9.46683	258
	9.49309	383.875	9.49309	265
	9.51935	383.5	9.51935	244
	9.54561	379.375	9.54561	265
	9.57187	384.625	9.57187	277
	9.59813	373.75	9.59813	221
	9.62439	388	9.62439	258
	9.65065	374.875	9.65065	254
	9.67691	389.5	9.67691	261
	9.70317	380.875	9.70317	276
	9.72943	372.625	9.72943	241
	9.75569	377.5	9.75569	255
	9.78195	387.25	9.78195	268
	9.80821	381.625	9.80821	269
	9.83447	375.625	9.83447	263
	9.86073	380.125	9.86073	270
	9.887	382	9.887	263
	9.91326	364	9.91326	298
	9.93952	370.375	9.93952	296
	9.96578	374.5	9.96578	304
	9.99204	377.5	9.99204	302
	10.0183	377.875	10.0183	304
	10.0446	365.5	10.0446	316
	10.0708	373.75	10.0708	305
	10.0971	377.875	10.0971	337
	10.1233	359.5	10.1233	391
	10.1496	375.25	10.1496	427
	10.1759	373.375	10.1759	439
	10.2021	380.125	10.2021	431
	10.2284	372.25	10.2284	424
	10.2546	358	10.2546	403
	10.2809	379.75	10.2809	363
	10.3072	364.75	10.3072	296
	10.3334	371.125	10.3334	305
	10.3597	367	10.3597	275
	10.3859	377.875	10.3859	293
	10.4122	381.25	10.4122	290
	10.4385	365.5	10.4385	323
	10.4647	380.125	10.4647	334
	10.491	386.125	10.491	343
	10.5173	386.875	10.5173	387
	10.5435	387.25	10.5435	355
	10.5698	395.875	10.5698	410
	10.596	395.5	10.596	358
	10.6223	379.75	10.6223	321
	10.6486	374.5	10.6486	241
	10.6748	362.5	10.6748	276
	10.7011	367.75	10.7011	266
	10.7273	357.25	10.7273	267
	10.7536	356.125	10.7536	242
	10.7798	382.75	10.7798	247
	10.8061	361	10.8061	241
	10.8324	359.125	10.8324	238
	10.8586	376.75	10.8586	226
	10.8849	370.75	10.8849	237
	10.9112	367.75	10.9112	280
	10.9374	367	10.9374	245
	10.9637	369.625	10.9637	233
	10.9899	368.5	10.9899	234
	11.0162	372.25	11.0162	228
	11.0425	367	11.0425	223
	11.0687	366.625	11.0687	223
	11.095	368.125	11.095	234
	11.1212	359.875	11.1212	226
	11.1475	361.375	11.1475	208
	11.1738	362.5	11.1738	227
	11.2	368.125	11.2	212
	11.2263	370	11.2263	258
	11.2525	364	11.2525	235
	11.2788	376	11.2788	237
	11.3051	366.625	11.3051	218
	11.3313	374.5	11.3313	223
	11.3576	355	11.3576	217
	11.3839	370.375	11.3839	220
	11.4101	365.5	11.4101	222
	11.4364	357.25	11.4364	234
	11.4626	372.25	11.4626	234
	11.4889	362.5	11.4889	224
	11.5152	362.875	11.5152	222
	11.5414	362.875	11.5414	183
	11.5677	355.75	11.5677	214
	11.5939	355.75	11.5939	232
	11.6202	364.375	11.6202	194
	11.6464	361	11.6464	234
	11.6727	362.125	11.6727	246
	11.699	371.875	11.699	212
	11.7252	352	11.7252	207
	11.7515	361.75	11.7515	237
	11.7778	358.375	11.7778	227
	11.804	365.875	11.804	233
	11.8303	367.75	11.8303	250
	11.8565	362.875	11.8565	234
	11.8828	357.625	11.8828	226
	11.9091	362.875	11.9091	224
	11.9353	362.5	11.9353	210
	11.9616	353.875	11.9616	250
	11.9878	363.625	11.9878	214
	12.0141	349.75	12.0141	218
	12.0404	363.625	12.0404	209
	12.0666	355.75	12.0666	213
	12.0929	368.125	12.0929	218
	12.1191	362.125	12.1191	219
	12.1454	364.75	12.1454	247
	12.1717	349.375	12.1717	243
	12.1979	363.625	12.1979	227
	12.2242	371.875	12.2242	227
	12.2505	365.125	12.2505	247
	12.2767	377.5	12.2767	240
	12.303	375.625	12.303	214
	12.3292	370.75	12.3292	243
	12.3555	365.875	12.3555	273
	12.3818	381.625	12.3818	271
	12.408	396.25	12.408	318
	12.4343	406	12.4343	312
	12.4605	463	12.4605	354
	12.4868	526.75	12.4868	360
	12.513	604.75	12.513	417
	12.5393	595	12.5393	329
	12.5656	491.875	12.5656	334
	12.5918	382.375	12.5918	276
	12.6181	380.5	12.6181	239
	12.6443	370.75	12.6443	213
	12.6706	367	12.6706	213
	12.6969	364	12.6969	237
	12.7231	362.125	12.7231	214
	12.7494	365.125	12.7494	239
	12.7757	355	12.7757	208
	12.8019	359.125	12.8019	221
	12.8282	366.625	12.8282	205
	12.8544	351.25	12.8544	222
	12.8807	356.875	12.8807	203
	12.907	361.75	12.907	210
	12.9332	361	12.9332	209
	12.9595	366.25	12.9595	218
	12.9857	361.375	12.9857	214
	13.012	361.375	13.012	213
	13.0383	362.125	13.0383	194
	13.0645	361.375	13.0645	225
	13.0908	353.875	13.0908	214
	13.117	350.875	13.117	197
	13.1433	347.5	13.1433	205
	13.1696	342.625	13.1696	235
	13.1958	353.875	13.1958	208
	13.2221	358	13.2221	218
	13.2484	354.25	13.2484	223
	13.2746	355.375	13.2746	222
	13.3009	350.875	13.3009	221
	13.3271	337.75	13.3271	256
	13.3534	358.75	13.3534	214
	13.3796	352.375	13.3796	211
	13.4059	352.75	13.4059	231
	13.4322	352	13.4322	253
	13.4584	347.875	13.4584	230
	13.4847	348.625	13.4847	227
	13.5109	353.5	13.5109	222
	13.5372	346.375	13.5372	198
	13.5635	359.125	13.5635	179
	13.5897	353.125	13.5897	220
	13.616	352.375	13.616	185
	13.6423	340.75	13.6423	209
	13.6685	352.375	13.6685	160
	13.6948	357.25	13.6948	204
	13.721	349	13.721	210
	13.7473	350.125	13.7473	196
	13.7736	353.125	13.7736	198
	13.7998	343	13.7998	211
	13.8261	347.875	13.8261	194
	13.8523	348.25	13.8523	218
	13.8786	341.875	13.8786	172
	13.9049	346	13.9049	197
	13.9311	359.125	13.9311	189
	13.9574	339.625	13.9574	212
	13.9836	347.125	13.9836	201
	14.0099	348.25	14.0099	234
	14.0362	347.125	14.0362	196
	14.0624	345.625	14.0624	201
	14.0887	344.875	14.0887	196
	14.115	350.5	14.115	197
	14.1412	356.125	14.1412	224
	14.1675	344.5	14.1675	197
	14.1937	357.25	14.1937	187
	14.22	354.625	14.22	189
	14.2462	361.75	14.2462	205
	14.2725	347.125	14.2725	221
	14.2988	358	14.2988	219
	14.325	345.625	14.325	217
	14.3513	346.75	14.3513	188
	14.3775	358	14.3775	205
	14.4038	354.25	14.4038	201
	14.4301	351.625	14.4301	241
	14.4563	356.875	14.4563	260
	14.4826	358	14.4826	255
	14.5089	347.5	14.5089	219
	14.5351	353.5	14.5351	216
	14.5614	356.875	14.5614	225
	14.5876	352.375	14.5876	198
	14.6139	353.125	14.6139	203
	14.6402	348.625	14.6402	193
	14.6664	361.375	14.6664	198
	14.6927	354.625	14.6927	193
	14.7189	347.125	14.7189	206
	14.7452	358.375	14.7452	212
	14.7715	347.125	14.7715	208
	14.7977	337.375	14.7977	202
	14.824	339.625	14.824	237
	14.8502	354.25	14.8502	206
	14.8765	346	14.8765	226
	14.9028	349.75	14.9028	219
	14.929	348.625	14.929	229
	14.9553	352.375	14.9553	220
	14.9815	355	14.9816	194
	15.0078	337.75	15.0078	211
	15.0341	346.75	15.0341	216
	15.0603	349.375	15.0603	203
	15.0866	346.75	15.0866	193
	15.1128	354.25	15.1128	223
	15.1391	356.875	15.1391	208
	15.1654	355	15.1654	219
	15.1916	345.25	15.1916	210
	15.2179	349.375	15.2179	220
	15.2441	353.125	15.2441	209
	15.2704	347.125	15.2704	231
	15.2967	341.5	15.2967	219
	15.3229	345.625	15.3229	208
	15.3492	345.625	15.3492	199
	15.3755	357.25	15.3755	221
	15.4017	343.75	15.4017	196
	15.428	346	15.428	218
	15.4542	349.375	15.4542	214
	15.4805	355	15.4805	211
	15.5068	347.875	15.5068	219
	15.533	343.375	15.533	227
	15.5593	342.25	15.5593	188
	15.5855	341.875	15.5855	246
	15.6118	358	15.6118	238
	15.6381	350.875	15.6381	239
	15.6643	346.375	15.6643	226
	15.6906	347.875	15.6906	226
	15.7168	347.125	15.7168	246
	15.7431	340.375	15.7431	265
	15.7694	361.375	15.7694	316
	15.7956	348.625	15.7956	426
	15.8219	349	15.8219	910
	15.8481	346.75	15.8481	4185
	15.8744	355	15.8744	8433
	15.9007	359.875	15.9007	4837
	15.9269	350.875	15.9269	2538
	15.9532	341.5	15.9532	513
	15.9794	353.5	15.9794	309
	16.0057	340	16.0057	309
	16.032	357.625	16.032	261
	16.0582	352	16.0582	247
	16.0845	346.75	16.0845	210
	16.1107	353.875	16.1107	241
	16.137	341.125	16.137	228
	16.1633	350.125	16.1633	221
	16.1895	349	16.1895	222
	16.2158	351.625	16.2158	229
	16.242	360.625	16.242	246
	16.2683	346	16.2683	200
	16.2946	351.625	16.2946	222
	16.3208	347.5	16.3208	255
	16.3471	352	16.3471	241
	16.3733	341.875	16.3734	222
	16.3996	355.75	16.3996	205
	16.4259	347.125	16.4259	212
	16.4521	360.25	16.4521	209
	16.4784	346.75	16.4784	221
	16.5047	347.875	16.5047	211
	16.5309	349.75	16.5309	274
	16.5572	361.375	16.5572	217
	16.5834	358.75	16.5834	229
	16.6097	348.625	16.6097	214
	16.636	358.75	16.636	187
	16.6622	342.625	16.6622	198
	16.6885	353.125	16.6885	228
	16.7147	355.375	16.7147	211
	16.741	357.625	16.741	204
	16.7673	350.875	16.7673	231
	16.7935	347.125	16.7935	199
	16.8198	345.625	16.8198	208
	16.8461	352	16.8461	213
	16.8723	357.25	16.8723	214
	16.8986	349.375	16.8986	218
	16.9248	350.5	16.9248	234
	16.9511	344.875	16.9511	224
	16.9774	358.75	16.9774	231
	17.0036	357.25	17.0036	244
	17.0299	349.75	17.0299	232
	17.0561	338.875	17.0561	240
	17.0824	344.5	17.0824	230
	17.1087	350.125	17.1087	253
	17.1349	349.375	17.1349	222
	17.1612	360.25	17.1612	239
	17.1874	347.125	17.1874	252
	17.2137	356.125	17.2137	231
	17.24	353.5	17.24	236
	17.2662	358.75	17.2662	243
	17.2925	350.5	17.2925	255
	17.3187	356.5	17.3187	237
	17.345	346	17.345	256
	17.3713	356.5	17.3713	258
	17.3975	357.25	17.3975	269
	17.4238	359.125	17.4238	305
	17.45	348.25	17.45	335
	17.4763	352.375	17.4763	338
	17.5026	356.125	17.5026	269
	17.5288	353.5	17.5288	339
	17.5551	354.625	17.5551	299
	17.5813	353.5	17.5813	320
	17.6076	352.75	17.6076	283
	17.6339	353.5	17.6339	277
	17.6601	356.125	17.6601	272
	17.6864	356.125	17.6864	262
	17.7126	361.375	17.7126	271
	17.7389	356.875	17.7389	254
	17.7652	364.75	17.7652	235
	17.7914	351.25	17.7914	258
	17.8177	365.125	17.8177	244
	17.8439	370.375	17.8439	239
	17.8702	347.875	17.8702	272
	17.8965	354.625	17.8965	247
	17.9227	356.125	17.9227	233
	17.949	364.375	17.949	229
	17.9752	351.625	17.9752	262
	18.0015	352.75	18.0015	220
	18.0278	352	18.0278	263
	18.054	362.5	18.054	243
	18.0803	359.125	18.0803	243
	18.1065	350.875	18.1065	235
	18.1328	368.125	18.1328	255
	18.1591	360.25	18.1591	232
	18.1853	357.625	18.1853	247
	18.2116	364	18.2116	229
	18.2379	362.125	18.2379	235
	18.2641	347.5	18.2641	239
	18.2904	357.25	18.2904	251
	18.3166	368.125	18.3166	243
	18.3429	362.875	18.3429	226
	18.3692	366.625	18.3692	245
	18.3954	347.125	18.3954	256
	18.4217	373	18.4217	238
	18.4479	369.25	18.4479	260
	18.4742	356.875	18.4742	233
	18.5005	358	18.5005	241
	18.5267	367.75	18.5267	242
	18.553	353.875	18.553	241
	18.5792	357.25	18.5792	267
	18.6055	352.75	18.6055	248
	18.6318	356.125	18.6318	229
	18.658	364.375	18.658	267
	18.6843	360.25	18.6843	244
	18.7106	356.875	18.7106	253
	18.7368	358.75	18.7368	245
	18.7631	371.5	18.7631	244
	18.7893	362.125	18.7893	260
	18.8156	361.375	18.8156	256
	18.8419	368.875	18.8419	240
	18.8681	362.125	18.8681	244
	18.8944	365.875	18.8944	228
	18.9206	367	18.9206	258
	18.9469	359.125	18.9469	246
	18.9732	353.5	18.9732	251
	18.9994	363.25	18.9994	225
	19.0257	364.375	19.0257	261
	19.0519	378.25	19.0519	259
	19.0782	364.75	19.0782	296
	19.1044	374.5	19.1044	252
	19.1307	374.875	19.1307	252
	19.157	367	19.157	257
	19.1832	365.5	19.1832	247
	19.2095	370	19.2095	278
	19.2358	371.125	19.2358	272
	19.262	373.75	19.262	246
	19.2883	380.875	19.2883	244
	19.3145	362.875	19.3145	260
	19.3408	371.5	19.3408	241
	19.3671	358	19.3671	246
	19.3933	377.875	19.3933	266
	19.4196	362.875	19.4196	260
	19.4458	367	19.4458	245
	19.4721	371.5	19.4721	265
	19.4984	373	19.4984	287
	19.5246	380.125	19.5246	292
	19.5509	386.5	19.5509	271
	19.5771	401.5	19.5771	269
	19.6034	452.875	19.6034	257
	19.6297	416.875	19.6297	292
	19.6559	395.125	19.6559	298
	19.6822	380.125	19.6822	308
	19.7084	373.375	19.7084	290
	19.7347	373.75	19.7347	279
	19.761	373.75	19.761	234
	19.7872	365.875	19.7872	290
	19.8135	376.75	19.8135	260
	19.8397	371.125	19.8397	276
	19.866	360.25	19.866	255
	19.8923	369.625	19.8923	245
	19.9185	366.625	19.9185	289
	19.9448	371.875	19.9448	277
	19.9711	391.375	19.9711	277
	19.9973	374.125	19.9973	284
	20.0236	362.875	20.0236	268
	20.0498	375.25	20.0498	260
	20.0761	379	20.0761	277
	20.1024	376	20.1024	303
	20.1286	374.125	20.1286	276
	20.1549	369.625	20.1549	311
	20.1811	380.125	20.1811	274
	20.2074	369.25	20.2074	276
	20.2337	368.125	20.2337	274
	20.2599	381.625	20.2599	295
	20.2862	373.75	20.2862	308
	20.3124	378.25	20.3124	317
	20.3387	380.5	20.3387	316
	20.365	375.25	20.365	297
	20.3912	380.125	20.3912	309
	20.4175	372.25	20.4175	338
	20.4437	387.25	20.4437	322
	20.47	382	20.47	308
	20.4963	378.25	20.4963	306
	20.5225	376	20.5225	293
	20.5488	372.25	20.5488	319
	20.5751	376.75	20.5751	284
	20.6013	386.125	20.6013	320
	20.6276	372.25	20.6276	287
	20.6538	380.5	20.6538	272
	20.6801	375.25	20.6801	283
	20.7064	388.375	20.7064	258
	20.7326	382.75	20.7326	289
	20.7589	378.25	20.7589	279
	20.7851	378.625	20.7851	264
	20.8114	376.375	20.8114	298
	20.8377	385.75	20.8377	261
	20.8639	373	20.8639	296
	20.8902	380.125	20.8902	269
	20.9164	389.125	20.9164	245
	20.9427	380.875	20.9427	276
	20.9689	392.5	20.9689	266
	20.9952	376.375	20.9952	270
	21.0215	368.875	21.0215	275
	21.0477	375.25	21.0477	262
	21.074	381.25	21.074	287
	21.1003	381.25	21.1003	310
	21.1265	388.75	21.1265	301
	21.1528	375.25	21.1528	320
	21.179	376.75	21.179	304
	21.2053	373.375	21.2053	320
	21.2316	381.625	21.2316	300
	21.2578	385.75	21.2578	273
	21.2841	383.875	21.2841	282
	21.3103	391.75	21.3103	268
	21.3366	372.25	21.3366	272
	21.3629	383.875	21.3629	298
	21.3891	386.125	21.3891	326
	21.4154	390.25	21.4154	302
	21.4416	385.375	21.4416	283
	21.4679	397.375	21.4679	299
	21.4942	381.625	21.4942	294
	21.5204	382	21.5204	309
	21.5467	383.5	21.5467	265
	21.5729	381.25	21.5729	273
	21.5992	382	21.5992	312
	21.6255	374.5	21.6255	321
	21.6517	384.625	21.6517	291
	21.678	388.375	21.678	288
	21.7042	377.5	21.7042	298
	21.7305	384.25	21.7305	308
	21.7568	384.25	21.7568	266
	21.783	373.75	21.783	282
	21.8093	372.25	21.8093	284
	21.8356	375.625	21.8356	303
	21.8618	383.125	21.8618	333
	21.8881	379.375	21.8881	310
	21.9143	382.375	21.9143	291
	21.9406	390.25	21.9406	317
	21.9669	391	21.9669	292
	21.9931	379.75	21.9931	305
	22.0194	391.75	22.0194	318
	22.0456	389.875	22.0456	277
	22.0719	380.875	22.0719	309
	22.0982	386.5	22.0982	302
	22.1244	381.25	22.1244	324
	22.1507	384.625	22.1507	279
	22.1769	380.5	22.1769	298
	22.2032	388	22.2032	312
	22.2295	380.875	22.2295	312
	22.2557	364.75	22.2557	307
	22.282	383.5	22.282	334
	22.3082	395.125	22.3082	295
	22.3345	391.375	22.3345	298
	22.3608	378.25	22.3608	261
	22.387	395.875	22.387	303
	22.4133	391.375	22.4133	329
	22.4396	379	22.4396	339
	22.4658	398.125	22.4658	303
	22.4921	390.625	22.4921	312
	22.5183	376	22.5183	294
	22.5446	389.875	22.5446	310
	22.5709	394	22.5709	274
	22.5971	373.75	22.5971	320
	22.6234	380.5	22.6234	318
	22.6496	380.125	22.6496	289
	22.6759	391	22.6759	282
	22.7021	390.625	22.7021	304
	22.7284	388.375	22.7284	307
	22.7547	389.875	22.7547	321
	22.7809	397	22.7809	310
	22.8072	403.375	22.8072	341
	22.8334	389.875	22.8334	319
	22.8597	386.875	22.8597	326
	22.886	388.75	22.886	303
	22.9122	391.375	22.9122	313
	22.9385	374.875	22.9385	328
	22.9648	392.875	22.9648	341
	22.991	391.375	22.991	352
	23.0173	386.125	23.0173	311
	23.0435	395.5	23.0435	309
	23.0698	381.625	23.0698	303
	23.0961	386.125	23.0961	312
	23.1223	398.5	23.1223	291
	23.1486	380.875	23.1486	306
	23.1748	398.5	23.1748	304
	23.2011	397.75	23.2011	295
	23.2274	389.875	23.2274	310
	23.2536	391	23.2536	321
	23.2799	386.125	23.2799	300
	23.3061	385.375	23.3061	341
	23.3324	378.25	23.3324	318
	23.3587	392.5	23.3587	341
	23.3849	390.625	23.3849	324
	23.4112	386.5	23.4112	339
	23.4374	387.25	23.4374	349
	23.4637	386.125	23.4637	305
	23.49	395.125	23.49	310
	23.5162	392.5	23.5162	347
	23.5425	387.25	23.5425	311
	23.5688	389.875	23.5688	299
	23.595	382.75	23.595	339
	23.6213	377.5	23.6213	321
	23.6475	398.5	23.6475	310
	23.6738	376.75	23.6738	311
	23.7001	391	23.7001	322
	23.7263	385.375	23.7263	309
	23.7526	389.5	23.7526	319
	23.7788	382.75	23.7788	307
	23.8051	390.25	23.8051	325
	23.8314	378.625	23.8314	325
	23.8576	401.875	23.8576	297
	23.8839	394	23.8839	339
	23.9101	389.5	23.9101	317
	23.9364	389.875	23.9364	319
	23.9627	395.875	23.9627	314
	23.9889	384.25	23.9889	335
	24.0152	400.375	24.0152	342
	24.0414	383.875	24.0414	330
	24.0677	377.5	24.0677	337
	24.094	395.5	24.094	308
	24.1202	392.5	24.1202	334
	24.1465	381.25	24.1465	278
	24.1727	402.25	24.1727	297
	24.199	382.75	24.199	295
	24.2253	389.125	24.2253	334
	24.2515	399.25	24.2515	350
	24.2778	399.625	24.2778	318
	24.3041	377.125	24.3041	325
	24.3303	386.125	24.3303	299
	24.3566	386.125	24.3566	299
	24.3828	381.25	24.3828	272
	24.4091	394	24.4091	321
	24.4353	396.625	24.4353	303
	24.4616	401.5	24.4616	298
	24.4879	384.25	24.4879	306
	24.5141	380.125	24.5141	321
	24.5404	403.375	24.5404	308
	24.5666	393.25	24.5666	314
	24.5929	382	24.5929	331
	24.6192	386.875	24.6192	334
	24.6454	385.375	24.6454	321
	24.6717	383.125	24.6717	305
	24.6979	374.5	24.6979	319
	24.7242	387.25	24.7242	299
	24.7505	391	24.7505	298
	24.7767	385.375	24.7767	311
	24.803	392.5	24.803	282
	24.8293	362.125	24.8293	310
	24.8555	392.5	24.8555	278
	24.8818	392.125	24.8818	275
	24.908	385.75	24.908	301
	24.9343	385	24.9343	319
	24.9606	394.375	24.9606	335
	24.9868	387.25	24.9868	311
	25.0131	396.25	25.0131	273
	25.0393	391.75	25.0393	288
	25.0656	384.625	25.0656	305
	25.0919	395.125	25.0919	300
	25.1181	378.625	25.1181	311
	25.1444	393.625	25.1444	321
	25.1706	391	25.1706	280
	25.1969	383.125	25.1969	303
	25.2232	371.875	25.2232	310
	25.2494	373.75	25.2494	315
	25.2757	394	25.2757	272
	25.302	381.625	25.302	293
	25.3282	375.25	25.3282	277
	25.3545	376.75	25.3545	300
	25.3807	382.375	25.3807	287
	25.407	379.375	25.407	311
	25.4333	383.5	25.4333	314
	25.4595	379.375	25.4595	334
	25.4858	386.875	25.4858	341
	25.512	395.875	25.512	316
	25.5383	375.625	25.5383	314
	25.5646	382.75	25.5646	342
	25.5908	385	25.5908	308
	25.6171	384.625	25.6171	279
	25.6433	380.5	25.6433	323
	25.6696	371.125	25.6696	307
	25.6959	385	25.6959	316
	25.7221	388.375	25.7221	327
	25.7484	382	25.7484	299
	25.7746	380.875	25.7746	313
	25.8009	372.625	25.8009	298
	25.8272	371.875	25.8272	287
	25.8534	376.375	25.8534	275
	25.8797	394.375	25.8797	287
	25.9059	391	25.9059	284
	25.9322	364.375	25.9322	293
	25.9585	380.875	25.9585	290
	25.9847	371.5	25.9847	289
	26.011	388.375	26.011	287
	26.0372	373.375	26.0372	289
	26.0635	379.75	26.0635	282
	26.0898	379	26.0898	267
	26.116	368.125	26.116	300
	26.1423	378.25	26.1423	295
	26.1685	381.25	26.1685	269
	26.1948	377.5	26.1948	276
	26.2211	378.25	26.2211	300
	26.2473	385	26.2473	288
	26.2736	385.75	26.2736	283
	26.2998	384.625	26.2998	278
	26.3261	376.375	26.3261	261
	26.3524	381.625	26.3524	276
	26.3786	373.375	26.3786	266
	26.4049	371.5	26.4049	267
	26.4311	371.125	26.4311	295
	26.4574	369.25	26.4574	282
	26.4837	364.75	26.4837	265
	26.5099	371.5	26.5099	280
	26.5362	377.5	26.5362	282
	26.5624	379.75	26.5624	271
	26.5887	377.125	26.5887	289
	26.615	388	26.615	294
	26.6412	378.625	26.6412	314
	26.6675	379.75	26.6675	271
	26.6938	357.625	26.6938	285
	26.72	378.25	26.72	242
	26.7463	362.875	26.7463	313
	26.7725	376.75	26.7725	276
	26.7988	373	26.7988	268
	26.8251	353.875	26.8251	249
	26.8513	354.25	26.8513	252
	26.8776	365.875	26.8776	270
	26.9038	372.25	26.9038	270
	26.9301	373	26.9301	272
	26.9564	372.625	26.9564	263
	26.9826	374.5	26.9826	291
	27.0089	371.875	27.0089	288
	27.0351	357.625	27.0351	268
	27.0614	367.375	27.0614	261
	27.0877	377.875	27.0877	269
	27.1139	362.5	27.1139	286
	27.1402	370	27.1402	255
	27.1665	377.125	27.1665	248
	27.1927	373.375	27.1927	280
	27.219	377.875	27.219	276
	27.2452	375.25	27.2452	266
	27.2715	371.5	27.2715	292
	27.2978	375.625	27.2978	297
	27.324	370.375	27.324	318
	27.3503	371.125	27.3503	297
	27.3765	361.75	27.3765	284
	27.4028	365.125	27.4028	299
	27.4291	365.875	27.4291	281
	27.4553	383.125	27.4553	317
	27.4816	372.25	27.4816	298
	27.5078	365.125	27.5078	293
	27.5341	379	27.5341	290
	27.5604	367	27.5604	293
	27.5866	366.625	27.5866	278
	27.6129	368.875	27.6129	252
	27.6391	349.375	27.6391	283
	27.6654	358.375	27.6654	257
	27.6917	368.875	27.6917	250
	27.7179	374.5	27.7179	240
	27.7442	361	27.7442	284
	27.7704	358	27.7704	269
	27.7967	368.5	27.7967	266
	27.823	373	27.823	251
	27.8492	366.625	27.8492	245
	27.8755	368.875	27.8755	260
	27.9017	363.625	27.9017	246
	27.928	368.125	27.928	295
	27.9543	359.875	27.9543	262
	27.9805	359.875	27.9805	267
	28.0068	362.875	28.0068	218
	28.033	366.25	28.033	285
	28.0593	368.875	28.0593	221
	28.0856	374.5	28.0856	250
	28.1118	371.875	28.1118	237
	28.1381	361.75	28.1381	250
	28.1643	367.375	28.1643	241
	28.1906	367	28.1906	239
	28.2169	374.5	28.2169	264
	28.2431	362.875	28.2431	254
	28.2694	356.125	28.2694	258
	28.2956	382.75	28.2956	228
	28.3219	371.125	28.3219	240
	28.3482	365.125	28.3482	246
	28.3744	359.875	28.3744	262
	28.4007	370.375	28.4007	250
	28.427	365.125	28.427	234
	28.4532	353.875	28.4532	260
	28.4795	357.25	28.4795	250
	28.5057	373.375	28.5057	253
	28.532	367	28.532	251
	28.5583	365.125	28.5583	243
	28.5845	359.875	28.5845	239
	28.6108	358.75	28.6108	257
	28.637	354.25	28.637	236
	28.6633	360.625	28.6633	220
	28.6896	379	28.6896	253
	28.7158	367.375	28.7158	268
	28.7421	364	28.7421	256
	28.7683	364.75	28.7683	249
	28.7946	359.875	28.7946	267
	28.8209	353.125	28.8209	244
	28.8471	347.875	28.8471	255
	28.8734	350.125	28.8734	254
	28.8996	360.25	28.8996	236
	28.9259	365.875	28.9259	234
	28.9522	365.125	28.9522	244
	28.9784	365.875	28.9784	251
	29.0047	352.375	29.0047	258
	29.031	364	29.031	239
	29.0572	361	29.0572	228
	29.0835	370.75	29.0835	246
	29.1097	342.25	29.1097	262
	29.136	362.875	29.136	249
	29.1623	361.375	29.1623	215
	29.1885	358.75	29.1885	233
	29.2148	361.375	29.2148	235
	29.241	367	29.241	252
	29.2673	359.125	29.2673	234
	29.2935	364	29.2935	232
	29.3198	346	29.3198	255
	29.3461	359.125	29.3461	239
	29.3723	350.875	29.3723	213
	29.3986	368.125	29.3986	231
	29.4249	363.25	29.4249	276
	29.4511	347.5	29.4511	251
	29.4774	348.25	29.4774	231
	29.5036	370	29.5036	240
	29.5299	371.5	29.5299	228
	29.5562	353.875	29.5562	226
	29.5824	357.625	29.5824	244
	29.6087	357.25	29.6087	228
	29.6349	352	29.6349	261
	29.6612	347.125	29.6612	243
	29.6875	363.625	29.6875	216
	29.7137	361.75	29.7137	233
	29.74	351.25	29.74	222
	29.7662	360.625	29.7662	244
	29.7925	355.75	29.7925	258
	29.8188	354.625	29.8188	236
	29.845	358	29.845	249
	29.8713	353.5	29.8713	221
	29.8975	356.5	29.8975	250
	29.9238	342.625	29.9238	230
	29.9501	355	29.9501	229
	29.9763	358.375	29.9763	214
	30.0026	345.25	30.0026	231
	30.0288	347.5	30.0288	251
	30.0551	359.875	30.0551	246
	30.0814	360.625	30.0814	249
	30.1076	358	30.1076	220
	30.1339	348.625	30.1339	212
	30.1602	363.25	30.1602	246
	30.1864	347.875	30.1864	232
	30.2127	362.125	30.2127	243
	30.2389	354.625	30.2389	208
	30.2652	350.875	30.2652	252
	30.2915	356.5	30.2915	228
	30.3177	355.75	30.3177	215
	30.344	353.875	30.344	223
	30.3702	338.875	30.3702	227
	30.3965	358	30.3965	206
	30.4228	362.5	30.4228	237
	30.449	355.375	30.449	227
	30.4753	348.625	30.4753	207
	30.5015	352.375	30.5015	231
	30.5278	354.25	30.5278	216
	30.5541	347.875	30.5541	226
	30.5803	347.5	30.5803	206
	30.6066	347.875	30.6066	244
	30.6328	350.875	30.6328	212
	30.6591	347.125	30.6591	225
	30.6854	347.125	30.6854	222
	30.7116	356.125	30.7116	222
	30.7379	342.25	30.7379	213
	30.7641	341.875	30.7641	242
	30.7904	339.25	30.7904	214
	30.8167	349	30.8167	205
	30.8429	346.75	30.8429	213
	30.8692	347.5	30.8692	211
	30.8955	341.125	30.8955	201
	30.9217	350.125	30.9217	207
	30.948	356.875	30.948	230
	30.9742	353.875	30.9742	230
	31.0005	364.75	31.0005	196
	31.0267	349.375	31.0267	218
	31.053	347.875	31.053	241
	31.0793	350.875	31.0793	213
	31.1055	340.375	31.1055	217
	31.1318	344.875	31.1318	206
	31.158	352	31.158	217
	31.1843	347.125	31.1843	208
	31.2106	335.5	31.2106	216
	31.2368	349.375	31.2368	219
	31.2631	348.25	31.2631	238
	31.2894	347.875	31.2894	221
	31.3156	340	31.3156	231
	31.3419	345.625	31.3419	221
	31.3681	344.5	31.3681	229
	31.3944	346.375	31.3944	201
	31.4207	348.25	31.4207	227
	31.4469	344.875	31.4469	198
	31.4732	349.375	31.4732	248
	31.4994	351.625	31.4994	216
	31.5257	338.875	31.5257	204
	31.552	343	31.552	217
	31.5782	345.625	31.5782	198
	31.6045	339.625	31.6045	194
	31.6307	345.625	31.6307	216
	31.657	337.75	31.657	217
	31.6833	346	31.6833	223
	31.7095	347.5	31.7095	212
	31.7358	347.5	31.7358	207
	31.762	363.625	31.762	210
	31.7883	341.125	31.7883	212
	31.8146	353.5	31.8146	195
	31.8408	341.875	31.8408	196
	31.8671	351.25	31.8671	215
	31.8934	336.25	31.8934	208
	31.9196	340	31.9196	194
	31.9459	346.75	31.9459	214
	31.9721	343.75	31.9721	221
	31.9984	336.625	31.9984	222
	32.0247	344.5	32.0247	179
	32.0509	346.375	32.0509	206
	32.0772	350.5	32.0772	198
	32.1034	346	32.1034	224
	32.1297	343.375	32.1297	216
	32.1559	342.25	32.1559	198
	32.1822	334	32.1822	203
	32.2085	340.375	32.2085	200
	32.2347	344.875	32.2347	202
	32.261	332.125	32.261	192
	32.2873	340.375	32.2873	191
	32.3135	328.375	32.3135	208
	32.3398	333.625	32.3398	207
	32.366	339.625	32.366	207
	32.3923	339.625	32.3923	186
	32.4186	346.75	32.4186	197
	32.4448	341.875	32.4448	214
	32.4711	341.875	32.4711	186
	32.4973	343.75	32.4973	188
	32.5236	339.25	32.5236	178
	32.5499	344.5	32.5499	213
	32.5761	349	32.5761	208
	32.6024	341.125	32.6024	215
	32.6286	332.875	32.6287	203
	32.6549	337.375	32.6549	180
	32.6812	332.875	32.6812	204
	32.7074	339.625	32.7074	183
	32.7337	338.875	32.7337	184
	32.76	330.625	32.76	180
	32.7862	323.125	32.7862	191
	32.8125	328	32.8125	189
	32.8387	340.375	32.8387	165
	32.865	340.75	32.865	179
	32.8912	333.25	32.8912	208
	32.9175	334.75	32.9175	184
	32.9438	333.625	32.9438	176
	32.97	333.25	32.97	185
	32.9963	344.875	32.9963	195
	33.0226	338.125	33.0226	181
	33.0488	342.25	33.0488	167
	33.0751	333.25	33.0751	166
	33.1013	338.5	33.1013	176
	33.1276	329.125	33.1276	174
	33.1539	326.875	33.1539	193
	33.1801	334	33.1801	170
	33.2064	336.25	33.2064	206
	33.2326	334.75	33.2326	178
	33.2589	343	33.2589	198
	33.2852	330.625	33.2852	201
	33.3114	340.75	33.3114	215
	33.3377	333.25	33.3377	195
	33.3639	328.75	33.3639	182
	33.3902	340.375	33.3902	182
	33.4165	322	33.4165	178
	33.4427	322	33.4427	190
	33.469	333.625	33.469	167
	33.4952	328.75	33.4952	178
	33.5215	332.875	33.5215	193
	33.5478	334	33.5478	182
	33.574	330.25	33.574	187
	33.6003	334.375	33.6003	191
	33.6266	328.375	33.6266	191
	33.6528	332.125	33.6528	181
	33.6791	327.625	33.6791	174
	33.7053	329.125	33.7053	174
	33.7316	326.5	33.7316	179
	33.7578	333.625	33.7578	167
	33.7841	328.375	33.7841	147
	33.8104	330.25	33.8104	193
	33.8366	332.875	33.8366	170
	33.8629	331.75	33.8629	174
	33.8892	334	33.8892	142
	33.9154	326.875	33.9154	183
	33.9417	321.25	33.9417	153
	33.9679	322	33.9679	171
	33.9942	322	33.9942	179
	34.0204	322	34.0204	174
	34.0467	331.75	34.0467	167
	34.073	324.25	34.073	167
	34.0992	315.25	34.0992	166
	34.1255	325.375	34.1255	172
	34.1518	331.75	34.1518	185
	34.178	335.5	34.178	166
	34.2043	327.25	34.2043	205
	34.2305	319	34.2305	159
	34.2568	317.125	34.2568	179
	34.2831	323.5	34.2831	167
	34.3093	319.75	34.3093	140
	34.3356	325.75	34.3356	163
	34.3618	332.125	34.3618	143
	34.3881	338.5	34.3881	152
	34.4144	311.875	34.4144	158
	34.4406	317.5	34.4406	181
	34.4669	321.625	34.4669	168
	34.4931	326.875	34.4931	168
	34.5194	329.125	34.5194	148
	34.5457	326.875	34.5457	170
	34.5719	323.5	34.5719	151
	34.5982	335.5	34.5982	172
	34.6245	320.125	34.6245	149
	34.6507	328.375	34.6507	178
	34.677	320.125	34.677	146
	34.7032	323.5	34.7032	183
	34.7295	316	34.7295	142
	34.7557	316.375	34.7557	163
	34.782	324.625	34.782	147
	34.8083	323.125	34.8083	172
	34.8345	321.25	34.8345	160
	34.8608	324.25	34.8608	151
	34.8871	326.5	34.8871	178
	34.9133	323.125	34.9133	145
	34.9396	325	34.9396	176
	34.9658	324.625	34.9658	152
	34.9921	323.125	34.9921	154
	35.0184	321.25	35.0184	150
	35.0446	313.75	35.0446	145
	35.0709	325.375	35.0709	163
	35.0971	315.25	35.0971	164
	35.1234	323.5	35.1234	146
	35.1497	331.75	35.1497	167
	35.1759	317.125	35.1759	157
	35.2022	320.875	35.2022	171
	35.2284	327.625	35.2284	137
	35.2547	311.875	35.2547	138
	35.281	316.375	35.281	152
	35.3072	316.75	35.3072	156
	35.3335	317.125	35.3335	156
	35.3597	317.875	35.3597	153
	35.386	318.25	35.386	160
	35.4123	319	35.4123	143
	35.4385	326.875	35.4385	141
	35.4648	327.625	35.4648	185
	35.4911	319	35.4911	125
	35.5173	314.125	35.5173	145
	35.5436	318.25	35.5436	136
	35.5698	307.375	35.5698	164
	35.5961	316.75	35.5961	140
	35.6223	308.5	35.6223	147
	35.6486	319.75	35.6486	146
	35.6749	322	35.6749	165
	35.7011	311.5	35.7011	141
	35.7274	313.75	35.7274	157
	35.7537	315.25	35.7537	156
	35.7799	328.375	35.7799	161
	35.8062	318.625	35.8062	140
	35.8324	315.625	35.8324	137
	35.8587	320.875	35.8587	135
	35.885	323.5	35.885	158
	35.9112	315.25	35.9112	138
	35.9375	320.125	35.9375	142
	35.9637	311.5	35.9637	154
	35.99	313.375	35.99	134
	36.0163	318.625	36.0163	129
	36.0425	317.125	36.0425	149
	36.0688	316.75	36.0688	167
	36.095	325.375	36.095	140
	36.1213	310.75	36.1213	156
	36.1476	317.875	36.1476	155
	36.1738	317.5	36.1738	135
	36.2001	309.25	36.2001	137
	36.2263	312.25	36.2263	158
	36.2526	313.375	36.2526	140
	36.2789	312.25	36.2789	130
	36.3051	313	36.3051	148
	36.3314	314.125	36.3314	137
	36.3576	317.875	36.3576	123
	36.3839	319.375	36.3839	144
	36.4102	312.25	36.4102	147
	36.4364	321.25	36.4364	142
	36.4627	305.875	36.4627	120
	36.489	310.75	36.489	152
	36.5152	312.625	36.5152	123
	36.5415	311.125	36.5415	134
	36.5677	320.125	36.5677	121
	36.594	306.25	36.594	136
	36.6202	311.125	36.6202	135
	36.6465	314.125	36.6465	129
	36.6728	304.75	36.6728	115
	36.699	305.125	36.699	131
	36.7253	308.125	36.7253	155
	36.7516	317.875	36.7516	144
	36.7778	304	36.7778	153
	36.8041	311.5	36.8041	146
	36.8303	314.875	36.8303	127
	36.8566	305.125	36.8566	116
	36.8829	309.25	36.8829	125
	36.9091	307	36.9091	127
	36.9354	307	36.9354	133
	36.9616	312.625	36.9616	111
	36.9879	308.875	36.9879	146
	37.0142	310.375	37.0142	120
	37.0404	315.25	37.0404	131
	37.0667	308.5	37.0667	141
	37.0929	307	37.0929	129
	37.1192	303.625	37.1192	128
	37.1455	301.375	37.1455	150
	37.1717	309.625	37.1717	121
	37.198	316	37.198	122
	37.2242	305.125	37.2242	123
	37.2505	302.875	37.2505	115
	37.2768	305.5	37.2768	137
	37.303	308.5	37.303	138
	37.3293	305.875	37.3293	127
	37.3556	310.375	37.3556	156
	37.3818	311.5	37.3818	113
	37.4081	305.5	37.4081	138
	37.4343	304.375	37.4343	119
	37.4606	310.75	37.4606	136
	37.4868	310.375	37.4868	132
	37.5131	304	37.5131	126
	37.5394	307.375	37.5394	127
	37.5656	306.625	37.5656	119
	37.5919	308.5	37.5919	120
	37.6181	309.625	37.6181	130
	37.6444	308.5	37.6444	117
	37.6707	298.375	37.6707	122
	37.6969	306.25	37.6969	109
	37.7232	310	37.7232	138
	37.7495	306.25	37.7495	127
	37.7757	300.625	37.7757	139
	37.802	302.875	37.802	122
	37.8282	304.375	37.8282	135
	37.8545	300.625	37.8545	124
	37.8808	310.375	37.8808	121
	37.907	299.875	37.907	127
	37.9333	312.625	37.9333	131
	37.9595	311.5	37.9595	139
	37.9858	304.75	37.9858	116
	38.0121	306.25	38.0121	118
	38.0383	306.625	38.0383	118
	38.0646	307	38.0646	118
	38.0908	298.375	38.0908	120
	38.1171	304	38.1171	107
	38.1434	301.375	38.1434	108
	38.1696	302.5	38.1696	132
	38.1959	314.125	38.1959	121
	38.2221	314.5	38.2221	119
	38.2484	298.375	38.2484	124
	38.2747	295.375	38.2747	95
	38.3009	308.5	38.3009	100
	38.3272	299.875	38.3272	126
	38.3535	301.75	38.3535	118
	38.3797	307.375	38.3797	95
	38.406	312.25	38.406	106
	38.4322	302.5	38.4322	124
	38.4585	300.25	38.4585	109
	38.4847	298.75	38.4847	94
	38.511	300.625	38.511	118
	38.5373	305.125	38.5373	124
	38.5635	301.75	38.5635	116
	38.5898	304	38.5898	123
	38.6161	288.25	38.6161	124
	38.6423	302.5	38.6423	116
	38.6686	305.5	38.6686	120
	38.6948	296.5	38.6948	108
	38.7211	305.125	38.7211	112
	38.7474	301.75	38.7474	99
	38.7736	311.125	38.7736	117
	38.7999	293.875	38.7999	110
	38.8261	309.25	38.8261	131
	38.8524	308.125	38.8524	108
	38.8787	306.625	38.8787	118
	38.9049	301	38.9049	109
	38.9312	305.5	38.9312	100
	38.9574	303.25	38.9574	123
	38.9837	305.875	38.9837	116
	39.01	303.625	39.01	108
	39.0362	298.75	39.0362	111
	39.0625	299.875	39.0625	109
	39.0887	289.75	39.0887	132
	39.115	302.875	39.115	107
	39.1413	302.125	39.1413	102
	39.1675	305.125	39.1675	110
	39.1938	306.25	39.1938	118
	39.2201	307	39.2201	124
	39.2463	299.125	39.2463	106
	39.2726	301	39.2726	125
	39.2988	300.25	39.2988	111
	39.3251	307	39.3251	110
	39.3513	300.25	39.3513	110
	39.3776	306.625	39.3776	115
	39.4039	308.125	39.4039	104
	39.4301	300.25	39.4301	116
	39.4564	297.25	39.4564	114
	39.4826	308.875	39.4826	115
	39.5089	301	39.5089	120
	39.5352	310.75	39.5352	119
	39.5614	305.5	39.5614	119
	39.5877	308.875	39.5877	115
	39.614	293.125	39.614	111
	39.6402	301.75	39.6402	121
	39.6665	301.75	39.6665	121
	39.6927	302.875	39.6927	103
	39.719	302.125	39.719	112
	39.7453	298.75	39.7453	102
	39.7715	301	39.7715	108
	39.7978	296.875	39.7978	109
	39.824	303.25	39.824	96
	39.8503	301.75	39.8503	106
	39.8766	300.625	39.8766	119
	39.9028	301.375	39.9028	104
	39.9291	298.375	39.9291	104
	39.9553	298.375	39.9553	92
	39.9816	299.125	39.9816	91
	40.0079	297.25	40.0079	113
	40.0341	303.625	40.0341	116
	40.0604	306.25	40.0604	85
	40.0866	294.625	40.0866	110
	40.1129	307.75	40.1129	108
	40.1392	296.125	40.1392	101
	40.1654	298.375	40.1654	104
	40.1917	295	40.1917	103
	40.218	303.625	40.218	111
	40.2442	304	40.2442	127
	40.2705	298	40.2705	134
	40.2967	299.125	40.2967	119
	40.323	299.5	40.323	117
	40.3492	309.25	40.3492	98
	40.3755	308.125	40.3755	112
	40.4018	292.75	40.4018	111
	40.428	308.875	40.428	96
	40.4543	293.5	40.4543	115
	40.4806	304.75	40.4806	105
	40.5068	300.625	40.5068	117
	40.5331	302.875	40.5331	115
	40.5593	304	40.5593	109
	40.5856	304.375	40.5856	104
	40.6119	301.75	40.6119	104
	40.6381	297.25	40.6381	124
	40.6644	297.25	40.6644	106
	40.6906	295	40.6906	127
	40.7169	301.375	40.7169	111
	40.7432	297.25	40.7432	105
	40.7694	298	40.7694	123
	40.7957	296.875	40.7957	112
	40.8219	307.75	40.8219	101
	40.8482	303.25	40.8482	113
	40.8745	304	40.8745	118
	40.9007	298	40.9007	97
	40.927	302.5	40.927	102
	40.9532	301.375	40.9532	128
	40.9795	305.5	40.9795	105
	41.0058	297.25	41.0058	99
	41.032	304.75	41.032	109
	41.0583	311.875	41.0583	109
	41.0846	297.625	41.0846	118
	41.1108	300.25	41.1108	103
	41.1371	306.625	41.1371	127
	41.1633	300.25	41.1633	108
	41.1896	302.5	41.1896	119
	41.2159	305.5	41.2159	146
	41.2421	299.125	41.2421	107
	41.2684	298	41.2684	133
	41.2946	299.5	41.2946	114
	41.3209	294.25	41.3209	121
	41.3471	297.25	41.3471	116
	41.3734	293.125	41.3734	97
	41.3997	302.5	41.3997	117
	41.4259	301.75	41.4259	104
	41.4522	304	41.4522	116
	41.4785	289.75	41.4785	114
	41.5047	301	41.5047	116
	41.531	303.25	41.531	113
	41.5572	298	41.5572	113
	41.5835	296.125	41.5835	101
	41.6098	305.5	41.6098	112
	41.636	293.875	41.636	131
	41.6623	305.125	41.6623	94
	41.6885	301	41.6885	117
	41.7148	300.25	41.7148	103
	41.7411	296.125	41.7411	100
	41.7673	299.875	41.7673	123
	41.7936	293.125	41.7936	111
	41.8198	304	41.8198	114
	41.8461	305.875	41.8461	130
	41.8724	297.625	41.8724	128
	41.8986	303.25	41.8986	110
	41.9249	303.25	41.9249	127
	41.9511	297.625	41.9511	89
	41.9774	295.75	41.9774	126
	42.0037	301.375	42.0037	112
	42.0299	294.625	42.0299	117
	42.0562	305.125	42.0562	122
	42.0825	305.125	42.0825	102
	42.1087	297.25	42.1087	114
	42.135	310	42.135	116
	42.1612	297.625	42.1612	101
	42.1875	301.375	42.1875	121
	42.2137	296.5	42.2137	100
	42.24	301.375	42.24	91
	42.2663	299.125	42.2663	114
	42.2925	301	42.2925	112
	42.3188	289.75	42.3188	123
	42.3451	302.5	42.3451	121
	42.3713	293.125	42.3713	125
	42.3976	302.5	42.3976	116
	42.4238	304	42.4238	118
	42.4501	298.375	42.4501	117
	42.4764	303.25	42.4764	115
	42.5026	303.625	42.5026	104
	42.5289	301.375	42.5289	91
	42.5551	301.75	42.5551	91
	42.5814	295.75	42.5814	122
	42.6077	303.25	42.6077	110
	42.6339	302.125	42.6339	103
	42.6602	291.625	42.6602	79
	42.6864	300.25	42.6864	92
	42.7127	292.375	42.7127	104
	42.739	303.625	42.739	102
	42.7652	301.75	42.7652	117
	42.7915	293.125	42.7915	100
	42.8177	297.25	42.8177	105
	42.844	299.875	42.844	99
	42.8703	296.875	42.8703	108
	42.8965	297.25	42.8965	112
	42.9228	298	42.9228	95
	42.949	296.875	42.949	111
	42.9753	296.875	42.9753	113
	43.0016	297.625	43.0016	103
	43.0278	302.5	43.0278	110
	43.0541	300.625	43.0541	99
	43.0804	292	43.0804	109
	43.1066	305.5	43.1066	115
	43.1329	295.75	43.1329	125
	43.1591	291.625	43.1591	107
	43.1854	296.875	43.1854	109
	43.2116	294.25	43.2116	115
	43.2379	300.625	43.2379	118
	43.2642	295.75	43.2642	107
	43.2904	290.125	43.2904	117
	43.3167	297.625	43.3167	120
	43.343	299.5	43.343	91
	43.3692	300.25	43.3692	114
	43.3955	299.5	43.3955	102
	43.4217	302.125	43.4217	112
	43.448	303.625	43.448	89
	43.4743	305.125	43.4743	103
	43.5005	303.25	43.5005	123
	43.5268	296.875	43.5268	102
	43.553	295.375	43.553	104
	43.5793	290.125	43.5793	96
	43.6056	305.125	43.6056	91
	43.6318	295.75	43.6318	108
	43.6581	294.625	43.6581	96
	43.6843	299.125	43.6843	93
	43.7106	298	43.7106	115
	43.7369	302.5	43.7369	126
	43.7631	301.375	43.7631	137
	43.7894	302.125	43.7894	106
	43.8156	299.125	43.8156	112
	43.8419	296.125	43.8419	87
	43.8682	301.375	43.8682	99
	43.8944	295.375	43.8944	114
	43.9207	307.75	43.9207	120
	43.947	299.5	43.947	90
	43.9732	297.25	43.9732	92
	43.9995	302.125	43.9995	100
	44.0257	304.75	44.0257	128
	44.052	294.25	44.052	109
	44.0782	296.875	44.0782	117
	44.1045	293.5	44.1045	98
	44.1308	303.25	44.1308	106
	44.157	298.375	44.157	96
	44.1833	303.25	44.1833	106
	44.2096	301.75	44.2096	97
	44.2358	296.875	44.2358	108
	44.2621	311.5	44.2621	127
	44.2883	300.625	44.2883	95
	44.3146	299.5	44.3146	97
	44.3409	298	44.3409	124
	44.3671	302.875	44.3671	117
	44.3934	294.625	44.3934	106
	44.4196	296.5	44.4196	132
	44.4459	294.25	44.4459	86
	44.4722	293.875	44.4722	101
	44.4984	297.625	44.4984	121
	44.5247	296.875	44.5247	98
	44.5509	294.25	44.5509	108
	44.5772	302.5	44.5772	109
	44.6035	304.75	44.6035	100
	44.6297	296.875	44.6297	115
	44.656	302.125	44.656	102
	44.6822	294.25	44.6822	114
	44.7085	301	44.7085	88
	44.7348	291.625	44.7348	125
	44.761	301.375	44.761	105
	44.7873	289	44.7873	104
	44.8135	303.25	44.8135	102
	44.8398	296.5	44.8398	104
	44.8661	307.75	44.8661	102
	44.8923	297.625	44.8923	103
	44.9186	297.25	44.9186	107
	44.9449	297.25	44.9449	103
	44.9711	300.25	44.9711	131
	44.9974	297.25	44.9974	107
	45.0236	290.5	45.0236	117
	45.0499	295	45.0499	101
	45.0761	304.375	45.0761	114
	45.1024	300.625	45.1024	91
	45.1287	286.75	45.1287	80
	45.1549	299.5	45.1549	99
	45.1812	301	45.1812	112
	45.2075	302.875	45.2075	108
	45.2337	295.375	45.2337	107
	45.26	298.75	45.26	97
	45.2862	298	45.2862	104
	45.3125	292.75	45.3125	107
	45.3388	297.625	45.3388	98
	45.365	289.75	45.365	116
	45.3913	293.875	45.3913	110
	45.4175	295.375	45.4175	93
	45.4438	298	45.4438	111
	45.4701	296.5	45.4701	117
	45.4963	295.375	45.4963	105
	45.5226	301.375	45.5226	98
	45.5488	295.75	45.5488	99
	45.5751	298.375	45.5751	98
	45.6014	299.5	45.6014	127
	45.6276	298.375	45.6276	100
	45.6539	291.25	45.6539	85
	45.6801	290.875	45.6801	109
	45.7064	298.375	45.7064	116
	45.7327	290.5	45.7327	81
	45.7589	296.875	45.7589	97
	45.7852	298.75	45.7852	97
	45.8115	304.75	45.8115	105
	45.8377	294.625	45.8377	111
	45.864	301.375	45.864	97
	45.8902	296.875	45.8902	91
	45.9165	289.375	45.9165	102
	45.9427	289.375	45.9427	96
	45.969	292	45.969	104
	45.9953	296.5	45.9953	97
	46.0215	289.375	46.0215	88
	46.0478	293.5	46.0478	105
	46.074	298	46.074	101
	46.1003	301.75	46.1003	115
	46.1266	292.75	46.1266	98
	46.1528	302.5	46.1528	108
	46.1791	290.125	46.1791	96
	46.2054	288.25	46.2054	104
	46.2316	290.5	46.2316	101
	46.2579	305.5	46.2579	102
	46.2841	296.875	46.2841	104
	46.3104	298.75	46.3104	104
	46.3367	293.5	46.3367	94
	46.3629	293.875	46.3629	96
	46.3892	296.125	46.3892	109
	46.4154	296.5	46.4154	94
	46.4417	291.625	46.4417	105
	46.468	289.75	46.468	96
	46.4942	291.625	46.4942	116
	46.5205	300.625	46.5205	105
	46.5467	295.375	46.5467	84
	46.573	295.375	46.573	103
	46.5993	286.75	46.5993	104
	46.6255	295.75	46.6255	86
	46.6518	290.125	46.6518	90
	46.678	302.5	46.678	96
	46.7043	289	46.7043	87
	46.7306	289.75	46.7306	113
	46.7568	289.375	46.7568	85
	46.7831	295	46.7831	101
	46.8094	290.5	46.8094	90
	46.8356	292	46.8356	99
	46.8619	301.75	46.8619	106
	46.8881	293.125	46.8881	87
	46.9144	299.125	46.9144	108
	46.9406	304.375	46.9406	103
	46.9669	293.875	46.9669	110
	46.9932	294.625	46.9932	106
	47.0194	297.625	47.0194	94
	47.0457	298	47.0457	91
	47.072	290.125	47.072	101
	47.0982	297.25	47.0982	86
	47.1245	293.5	47.1245	108
	47.1507	298	47.1507	103
	47.177	297.25	47.177	93
	47.2033	293.5	47.2033	86
	47.2295	289	47.2295	90
	47.2558	292	47.2558	87
	47.282	298.375	47.282	91
	47.3083	296.5	47.3083	101
	47.3346	298	47.3346	94
	47.3608	287.875	47.3608	116
	47.3871	292.375	47.3871	112
	47.4133	290.125	47.4133	98
	47.4396	293.875	47.4396	102
	47.4659	282.25	47.4659	92
	47.4921	300.25	47.4921	90
	47.5184	293.875	47.5184	100
	47.5446	290.875	47.5446	101
	47.5709	292	47.5709	97
	47.5972	294.625	47.5972	85
	47.6234	295	47.6234	91
	47.6497	287.875	47.6497	127
	47.676	295.375	47.676	92
	47.7022	298.75	47.7022	94
	47.7285	296.875	47.7285	87
	47.7547	288.25	47.7547	115
	47.781	298.75	47.781	88
	47.8073	293.5	47.8073	93
	47.8335	292.375	47.8335	76
	47.8598	293.125	47.8598	91
	47.886	295.375	47.886	99
	47.9123	295	47.9123	92
	47.9385	295.75	47.9385	110
	47.9648	289.75	47.9648	99
	47.9911	290.875	47.9911	95
	48.0173	292.75	48.0173	85
	48.0436	291.25	48.0436	96
	48.0699	294.25	48.0699	94
	48.0961	288.25	48.0961	102
	48.1224	288.625	48.1224	78
	48.1486	286.375	48.1486	98
	48.1749	293.5	48.1749	124
	48.2012	289	48.2012	103
	48.2274	292.375	48.2274	84
	48.2537	290.875	48.2537	81
	48.2799	293.875	48.2799	88
	48.3062	287.875	48.3062	81
	48.3325	296.875	48.3325	103
	48.3587	298	48.3587	92
	48.385	286.75	48.385	101
	48.4112	292.75	48.4112	85
	48.4375	297.25	48.4375	104
	48.4638	293.5	48.4638	84
	48.49	296.875	48.49	100
	48.5163	284.875	48.5163	106
	48.5425	289.375	48.5425	88
	48.5688	295.75	48.5688	94
	48.5951	298.375	48.5951	102
	48.6213	287.875	48.6213	92
	48.6476	288.25	48.6476	91
	48.6739	295.75	48.6739	123
	48.7001	286	48.7001	78
	48.7264	286.75	48.7264	92
	48.7526	293.125	48.7526	114
	48.7789	288.25	48.7789	102
	48.8051	285.625	48.8051	110
	48.8314	290.5	48.8314	79
	48.8577	299.125	48.8577	101
	48.8839	290.5	48.8839	85
	48.9102	294.25	48.9102	94
	48.9365	293.125	48.9365	93
	48.9627	292	48.9627	88
	48.989	290.875	48.989	86
	49.0152	293.125	49.0152	94
	49.0415	293.125	49.0415	88
	49.0678	288.625	49.0678	115
	49.094	290.5	49.094	101
	49.1203	285.625	49.1203	86
	49.1465	289	49.1465	81
	49.1728	304	49.1728	77
	49.1991	287.875	49.1991	85
	49.2253	296.125	49.2253	112
	49.2516	301.75	49.2516	97
	49.2778	290.125	49.2778	90
	49.3041	289.375	49.3041	78
	49.3304	289	49.3304	83
	49.3566	289.75	49.3566	93
	49.3829	290.125	49.3829	90
	49.4091	287.875	49.4091	77
	49.4354	292	49.4354	79
	49.4617	296.125	49.4617	105
	49.4879	290.125	49.4879	85
	49.5142	294.25	49.5142	99
	49.5404	288.25	49.5404	80
	49.5667	295.75	49.5667	99
	49.593	294.25	49.593	96
	49.6192	288.625	49.6192	80
	49.6455	292.75	49.6455	90
	49.6718	287.875	49.6718	81
	49.698	290.5	49.698	88
	49.7243	289.75	49.7243	98
	49.7505	289.375	49.7505	91
	49.7768	295	49.7768	94
	49.803	283.375	49.803	83
	49.8293	289.75	49.8293	87
	49.8556	293.125	49.8556	84
	49.8818	289.375	49.8818	99
	49.9081	291.25	49.9081	98
	49.9344	290.125	49.9344	87
	49.9606	290.875	49.9606	91
	49.9869	291.25	49.9869	89

## Sheet: Figure 1e
Figure 1e
		Film	RMC
	Magnetic Field (mT)	MPL (%)	MPL (%)
	-496	7.85413	3.56522
	-494	7.84412	3.46675
	-492	7.78186	3.02163
	-490	7.78642	3.24178
	-488	7.79184	2.87545
	-486	7.82552	2.70607
	-484	7.77954	2.96736
	-482	7.82608	2.7901
	-480	7.86405	2.19005
	-478	7.75038	2.29203
	-476	7.74809	2.16292
	-474	7.79463	2.11959
	-472	7.67154	2.05262
	-470	7.80374	1.93401
	-468	7.72092	1.425
	-466	7.7152	1.25037
	-464	7.72661	1.03809
	-462	7.81598	1.19347
	-460	7.73573	1.02847
	-458	7.7737	0.8337
	-456	7.64119	0.42185
	-454	7.68088	0.60173
	-452	7.6546	0.06996
	-450	7.60261	0.03626
	-448	7.7074	-0.12087
	-446	7.61687	0.0275
	-444	7.60087	-0.49464
	-442	7.57545	-0.68065
	-440	7.60656	-0.53403
	-438	7.63083	-1.07719
	-436	7.57285	-1.17829
	-434	7.57312	-1.14371
	-432	7.51515	-1.23081
	-430	7.51885	-1.8545
	-428	7.5988	-1.87594
	-426	7.46886	-1.53587
	-424	7.54623	-2.10091
	-422	7.52081	-2.32631
	-420	7.53993	-2.44229
	-418	7.53764	-3.00033
	-416	7.51992	-2.79768
	-414	7.50821	-2.84451
	-412	7.39026	-2.67864
	-410	7.51475	-3.0651
	-408	7.48762	-3.05416
	-406	7.45705	-3.11587
	-404	7.50273	-3.46295
	-402	7.46617	-3.62182
	-400	7.3645	-3.76757
	-398	7.30138	-3.85817
	-396	7.37019	-3.74306
	-394	7.36704	-4.33786
	-392	7.36475	-4.25689
	-390	7.34704	-4.75452
	-388	7.397	-4.74096
	-386	7.31932	-4.58821
	-384	7.36071	-5.14362
	-382	7.24791	-5.30074
	-380	7.32443	-5.50514
	-378	7.27416	-5.72178
	-376	7.32412	-5.56904
	-374	7.25072	-5.91174
	-372	7.24586	-6.20104
	-370	7.21787	-6.3923
	-368	7.25841	-6.81903
	-366	7.26896	-6.49472
	-364	7.23069	-6.71574
	-362	7.19156	-7.2125
	-360	7.23724	-7.1683
	-358	7.27521	-7.06807
	-356	7.26349	-7.68388
	-354	7.20465	-7.53376
	-352	7.22378	-7.74165
	-350	7.17522	-8.15175
	-348	7.22004	-8.63626
	-346	7.18862	-8.32682
	-344	7.21203	-8.66077
	-342	7.17889	-8.87392
	-340	7.11064	-9.12995
	-338	7.03895	-9.06649
	-336	7.11547	-9.73307
	-334	7.06863	-9.80178
	-332	7.0809	-9.59039
	-330	6.97409	-9.90245
	-328	7.03005	-10.1261
	-326	6.97122	-10.6395
	-324	6.96464	-10.6189
	-322	6.99319	-10.7699
	-320	6.95063	-10.8605
	-318	6.88066	-10.9135
	-316	6.9349	-11.3017
	-314	6.90948	-11.668
	-312	6.97315	-11.7429
	-310	6.91945	-12.1258
	-308	6.87946	-12.4703
	-306	6.94656	-12.244
	-304	6.82862	-12.6524
	-302	6.77578	-12.8673
	-300	6.76492	-13.1548
	-298	6.75577	-13.1587
	-296	6.81516	-13.2765
	-294	6.70321	-13.4686
	-292	6.6795	-13.3833
	-290	6.71318	-13.6717
	-288	6.75372	-14.3365
	-286	6.74972	-14.6232
	-284	6.66004	-14.7147
	-282	6.60977	-14.793
	-280	6.63746	-14.9895
	-278	6.57777	-15.6246
	-276	6.50865	-15.1445
	-274	6.57147	-15.9695
	-272	6.48779	-16.1109
	-270	6.41782	-15.9721
	-268	6.47121	-16.2763
	-266	6.48005	-16.408
	-264	6.47176	-16.6212
	-262	6.47032	-17.0357
	-260	6.43462	-16.9687
	-258	6.33381	-17.3919
	-256	6.41204	-17.4948
	-254	6.32322	-17.9933
	-252	6.2858	-17.9692
	-250	6.23982	-18.1517
	-248	6.23238	-18.3159
	-246	6.17184	-18.726
	-244	6.13699	-18.9076
	-242	6.14497	-19.0954
	-240	6.17181	-19.2998
	-238	6.06585	-19.5541
	-236	6.04386	-19.965
	-234	6.04242	-20.0635
	-232	5.96474	-20.436
	-230	5.88706	-20.4495
	-228	5.95758	-20.6697
	-226	5.94843	-20.601
	-224	5.83134	-21.0618
	-222	5.79221	-21.3336
	-220	5.79934	-21.8024
	-218	5.75593	-22.0987
	-216	5.67824	-22.1656
	-214	5.67938	-22.3184
	-212	5.70278	-22.4781
	-210	5.58912	-22.7622
	-208	5.6091	-22.964
	-206	5.58796	-23.1973
	-204	5.5574	-23.4918
	-202	5.55253	-24.0253
	-200	5.46971	-24.1501
	-198	5.51453	-24.2731
	-196	5.40001	-24.1842
	-194	5.37202	-24.1803
	-192	5.2832	-24.8022
	-190	5.25092	-24.8989
	-188	5.17238	-25.274
	-186	5.13497	-25.5379
	-184	5.0847	-25.6889
	-182	5.14837	-26.2338
	-180	5.0784	-26.5275
	-178	5.00072	-26.9578
	-176	4.9573	-26.7665
	-174	4.99527	-27.1451
	-172	4.86876	-27.5026
	-170	4.88445	-27.483
	-168	4.86417	-27.4107
	-166	4.67341	-27.9872
	-164	4.70881	-28.3185
	-162	4.63027	-28.6655
	-160	4.59285	-28.7754
	-158	4.56657	-28.8476
	-156	4.47432	-28.9356
	-154	4.49002	-29.7405
	-152	4.42262	-29.7374
	-150	4.34151	-29.8735
	-148	4.25098	-30.1523
	-146	4.1159	-30.3191
	-144	4.17271	-31.1327
	-142	4.02821	-30.9231
	-140	3.98651	-31.601
	-138	3.97993	-31.6969
	-136	3.93052	-31.8059
	-134	3.822	-32.3105
	-132	3.67921	-32.4107
	-130	3.69662	-32.7946
	-128	3.65835	-33.209
	-126	3.55154	-33.4905
	-124	3.4473	-33.5811
	-122	3.40046	-33.7933
	-120	3.435	-34.5142
	-118	3.3299	-34.4323
	-116	3.34303	-34.6026
	-114	3.15398	-35.2552
	-112	3.06002	-35.1444
	-110	2.99176	-35.2114
	-108	2.90551	-35.4622
	-106	2.791	-35.846
	-104	2.7433	-35.9585
	-102	2.65362	-36.3397
	-100	2.53311	-36.5319
	-98	2.57365	-37.103
	-96	2.40173	-37.0606
	-94	2.3309	-37.2974
	-92	2.21296	-37.8913
	-90	2.09587	-38.346
	-88	2.09786	-38.2204
	-86	2.00647	-38.5404
	-84	1.86711	-38.8708
	-82	1.75087	-39.3098
	-80	1.62008	-39.1789
	-78	1.54668	-39.6862
	-76	1.4827	-39.8389
	-74	1.35277	-40.3523
	-72	1.25452	-40.3782
	-70	1.13058	-40.8207
	-68	1.14285	-41.1826
	-66	1.02747	-41.4387
	-64	0.85213	-41.9906
	-62	0.8447	-42.3035
	-60	0.59654	-41.8663
	-58	0.59938	-42.089
	-56	0.39063	-42.3678
	-54	0.31123	-42.8007
	-52	0.20957	-43.2502
	-50	0.08391	-43.0764
	-48	0.02336	-43.6782
	-46	-0.02262	-43.6288
	-44	-0.12858	-43.4585
	-42	-0.20112	-44.0419
	-40	-0.30022	-43.7439
	-38	-0.46699	-43.3268
	-36	-0.50013	-43.6345
	-34	-0.60608	-43.6717
	-32	-0.66577	-43.5198
	-30	-0.79057	-43.2681
	-28	-0.78515	-43.0874
	-26	-0.94508	-42.9828
	-24	-0.87712	-42.2952
	-22	-0.93938	-41.6146
	-20	-0.97509	-41.4478
	-18	-0.98167	-40.7445
	-16	-0.99338	-40.1086
	-14	-0.91686	-40.0757
	-12	-0.8729	-40.2127
	-10	-0.82722	-39.6871
	-8	-0.73014	-38.7824
	-6	-0.65533	-36.3896
	-4	-0.52227	-32.3906
	-2	-0.35408	-23.6717
	0	0	0
	2	-0.18048	-20.4749
	4	-0.48004	-30.604
	6	-0.57657	-35.6508
	8	-0.8273	-37.8738
	10	-0.90499	-39.5829
	12	-0.96468	-39.9869
	14	-0.90615	-40.2858
	16	-0.9864	-40.1147
	18	-0.96385	-40.706
	20	-0.93787	-41.1887
	22	-0.99242	-41.9332
	24	-0.92361	-41.9091
	26	-0.82054	-42.5442
	28	-0.78514	-42.7985
	30	-0.80028	-43.3767
	32	-0.69977	-43.7071
	34	-0.6104	-44.0367
	36	-0.5356	-43.7124
	38	-0.44708	-43.894
	40	-0.35257	-43.539
	42	-0.35658	-43.8896
	44	-0.19782	-43.9137
	46	-0.03649	-43.901
	48	0.10343	-43.743
	50	0.12512	-43.5333
	52	0.25475	-43.2966
	54	0.27216	-42.5258
	56	0.50803	-42.7915
	58	0.534	-42.454
	60	0.57454	-42.5481
	62	0.71617	-41.8317
	64	0.89292	-41.5152
	66	0.93089	-41.3914
	68	1.14876	-41.1309
	70	1.18759	-40.8679
	72	1.32665	-40.6933
	74	1.42458	-39.9899
	76	1.50282	-40.0866
	78	1.59733	-40.0328
	80	1.70212	-39.2927
	82	1.7221	-39.2581
	84	1.87743	-39.2603
	86	2.04219	-38.6401
	88	2.07074	-38.3106
	90	2.21836	-38.3705
	92	2.27604	-37.7705
	94	2.35084	-37.6221
	96	2.52074	-37.6007
	98	2.55014	-37.3341
	100	2.62324	-36.9686
	102	2.69547	-36.6557
	104	2.81568	-35.927
	106	2.90248	-35.8329
	108	2.98843	-36.0416
	110	3.04439	-35.2797
	112	3.19887	-35.2346
	114	3.14089	-34.9742
	116	3.24397	-34.6113
	118	3.3025	-34.3833
	120	3.42528	-33.9618
	122	3.4761	-33.6147
	124	3.58603	-33.4445
	126	3.67454	-33.2348
	128	3.68338	-32.7985
	130	3.72221	-32.6676
	132	3.76875	-32.1857
	134	3.86925	-32.3323
	136	3.83698	-31.8041
	138	3.97603	-31.8194
	140	4.05855	-31.0854
	142	4.12993	-31.1532
	144	4.26642	-31.0959
	146	4.31981	-30.6683
	148	4.29867	-30.5646
	150	4.41459	-30.2779
	152	4.37546	-30.4079
	154	4.50424	-29.9365
	156	4.53878	-29.3662
	158	4.56819	-29.2135
	160	4.63443	-28.7088
	162	4.64327	-28.5237
	164	4.71636	-28.0585
	166	4.76547	-27.9819
	168	4.89767	-27.5726
	170	4.96563	-27.0339
	172	4.91193	-27.0273
	174	5.01929	-26.899
	176	5.05812	-26.6115
	178	4.97016	-26.8316
	180	5.06381	-26.0959
	182	5.16775	-25.9064
	184	5.23656	-25.3659
	186	5.15031	-25.5519
	188	5.28251	-25.2127
	190	5.34447	-24.7921
	192	5.5058	-24.4748
	194	5.36986	-24.5601
	196	5.43439	-24.5632
	198	5.53918	-24.5102
	200	5.52489	-24.4424
	202	5.62883	-23.7434
	204	5.58027	-23.8541
	206	5.67136	-23.2856
	208	5.6999	-22.8956
	210	5.75072	-22.8024
	212	5.62935	-22.5131
	214	5.80439	-22.5345
	216	5.81494	-21.8785
	218	5.79552	-21.239
	220	5.88917	-21.3471
	222	5.76609	-21.5279
	224	5.85803	-20.9165
	226	5.89	-20.8189
	228	5.89199	-20.5751
	230	5.96936	-20.1037
	232	6.05617	-20.1488
	234	6.07357	-20.3838
	236	6.06614	-19.8214
	238	6.17864	-19.3772
	240	6.20205	-19.3881
	242	6.18519	-19.1662
	244	6.15548	-19.1631
	246	6.27826	-18.5675
	248	6.25455	-18.5171
	250	6.26425	-18.1342
	252	6.36304	-17.8615
	254	6.35818	-17.6011
	256	6.409	-16.9056
	258	6.37758	-17.7779
	260	6.35301	-17.6777
	262	6.40383	-16.4692
	264	6.41867	-16.3795
	266	6.47891	-16.1786
	268	6.51089	-15.8832
	270	6.55485	-15.8933
	272	6.53029	-15.6416
	274	6.42348	-15.5168
	276	6.64563	-15.0744
	278	6.49171	-15.6123
	280	6.58707	-15.3659
	282	6.65246	-14.6249
	284	6.54394	-14.3032
	286	6.6967	-14.5154
	288	6.71754	-14.2629
	290	6.74094	-13.9683
	292	6.75321	-13.5364
	294	6.77405	-13.6235
	296	6.836	-13.5189
	298	6.89111	-13.3171
	300	6.88367	-12.9753
	302	6.87453	-12.8059
	304	6.8748	-12.3275
	306	6.87336	-12.075
	308	6.87193	-11.4285
	310	7.00156	-11.9533
	312	6.91703	-11.7183
	314	7.00725	-11.4062
	316	7.02124	-11.4959
	318	7.03094	-11.3038
	320	7.09461	-10.8998
	322	7.14628	-10.8311
	324	7.01977	-10.3256
	326	7.07659	-9.55221
	328	7.15739	-9.77586
	330	7.10884	-9.33337
	332	7.20078	-9.70145
	334	7.12823	-9.03925
	336	7.12508	-9.21476
	338	7.13564	-8.70924
	340	7.12735	-9.02481
	342	7.16617	-8.57006
	344	7.19129	-8.68167
	346	7.17015	-8.22517
	348	7.16529	-9.13422
	350	7.17842	-8.17966
	352	7.23438	-7.94112
	354	7.17982	-7.84965
	356	7.16297	-7.45618
	358	7.24377	-6.90164
	360	7.28859	-7.34501
	362	7.30429	-6.57864
	364	7.26259	-7.00975
	366	7.36481	-6.56726
	368	7.31711	-6.17816
	370	7.32767	-5.71904
	372	7.39648	-6.05386
	374	7.38133	-5.42755
	376	7.41074	-5.3886
	378	7.38188	-5.10542
	380	7.37102	-5.47963
	382	7.41499	-5.92125
	384	7.52321	-5.31069
	386	7.44296	-4.7369
	388	7.35756	-4.48086
	390	7.3844	-4.59334
	392	7.39752	-4.46773
	394	7.47576	-3.9911
	396	7.4015	-3.91275
	398	7.4566	-3.33021
	400	7.48686	-3.79633
	402	7.43917	-3.14901
	404	7.47285	-2.98488
	406	7.46627	-2.48199
	408	7.47854	-2.68464
	410	7.46683	-2.40584
	412	7.52793	-2.85708
	414	7.55133	-2.2579
	416	7.47108	-2.17343
	418	7.4962	-1.89638
	420	7.50419	-2.05263
	422	7.59955	-1.32565
	424	7.56556	-1.83554
	426	7.6635	-1.1357
	428	7.67406	-0.99433
	430	7.69232	-0.99915
	432	7.69088	-1.03197
	434	7.63205	-0.22096
	436	7.62033	-0.80701
	438	7.55978	-0.97026
	440	7.66286	-0.44198
	442	7.71796	-0.52383
	444	7.69854	-0.06821
	446	7.65769	-0.34263
	448	7.72051	0.30382
	450	7.67623	0.39967
	452	7.70307	0.21015
	454	7.75389	0.69641
	456	7.69248	0.90168
	458	7.73474	1.43783
	460	7.63135	0.95946
	462	7.75071	1.61816
	464	7.69102	1.89783
	466	7.69986	1.77309
	468	7.74811	1.26845
	470	7.70127	1.38444
	472	7.79835	2.10179
	474	7.76864	2.16263
	476	7.78691	2.59899
	478	7.86771	2.56179
	480	7.84571	2.57711
	482	7.7963	3.06074
	484	7.80086	2.65764
	486	7.82941	2.25979
	488	7.89993	2.59636
	490	7.84538	2.86203
	492	7.7557	3.15571
	494	7.88277	3.57719
	496	7.84621	2.9929

## Sheet: Figure 2b
Figure 2b
	Position (μm)	Thickness (nm)
	0.14844	-14.289
	0.34375	-13.3264
	0.53906	-5.34774
	0.73438	-9.93341
	0.92969	-15.4812
	1.125	-13.3746
	1.32031	-14.2264
	1.51563	-13.6587
	1.71094	-10.4339
	1.90625	-12.1396
	2.10156	16.5925
	2.29688	112.415
	2.49219	321.547
	2.6875	629.305
	2.88281	778.794
	3.07813	806.367
	3.27344	811.218
	3.46875	811.1
	3.66406	813.134
	3.85938	811.743
	4.05469	810.087
	4.25	772.642
	4.44531	671.207
	4.64063	464.32
	4.83594	244.47
	5.03125	73.5325
	5.22656	0.02335
	5.42188	-13.0249
	5.61719	-11.3947
	5.8125	-11.5764
	6.00781	-11.9503
	6.20313	-8.69849
	6.39844	-10.0961
	6.59375	-12.5617
	6.78906	-12.2699
	6.98438	-13.3632
	7.17969	-10.5213
	7.375	-8.66597
	7.57031	-10.4742
	7.76563	-10.5457
	7.96094	-1.46603
	8.15625	-1.46603
	8.35156	-1.46603
	8.54687	-1.28887
	8.74219	-0.13245
	8.9375	-3.36481
	9.13281	-3.18511
	9.32812	-3.32074
	9.52344	-4.11904
	9.71875	-4.60115
	9.91406	-2.77784
	10.1094	20.9592
	10.3047	96.7329
	10.5	198.686
	10.6953	339.952
	10.8906	583.652
	11.0859	885.611
	11.2812	977.462
	11.4766	989.424
	11.6719	988.63
	11.8672	993.711
	12.0625	1004.7
	12.2578	1008.8
	12.4531	963.83
	12.6484	848.795
	12.8438	637.548
	13.0391	322.194
	13.2344	159.701
	13.4297	68.9202
	13.625	14.4527
	13.8203	0.55992
	14.0156	0.43444
	14.2109	0.9409
	14.4062	1.13202
	14.6016	1.00781
	14.7969	-2.23168
	14.9922	-2.25945
	15.1875	-2.7441
	15.3828	-3.19676
	15.5781	-2.29168
	15.7734	-2.25986
	15.9688	-1.69911
	16.1641	-1.45588
	16.3594	-1.82174
	16.5547	-1.58865
	16.75	-0.03355
	16.9453	-1.42503
	17.1406	-0.3064
	17.3359	-1.52308
	17.5312	-2.01133
	17.7266	-1.25079
	17.9219	0.50892
	18.1172	-0.43634
	18.3125	0.53892
	18.5078	-0.42634
	18.7031	-1.43674
	18.8984	12.4154
	19.0938	70.3152
	19.2891	199.827
	19.4844	553.904
	19.6797	971.116
	19.875	1090.79
	20.0703	1113.8
	20.2656	1122.53
	20.4609	1124.4
	20.6562	1119.62
	20.8516	1118.14
	21.0469	1109.97
	21.2422	1077.11
	21.4375	882.411
	21.6328	468.498
	21.8281	221.205
	22.0234	73.1051
	22.2188	7.38234
	22.4141	0.97355
	22.6094	1.08782
	22.8047	-1.42574
	23	-0.02592
	23.1953	-0.49955
	23.3906	-0.1822
	23.5859	-0.05138
	23.7812	0.6815
	23.9766	-0.51277
	24.1719	-0.9867
	24.3672	0.64776
	24.5625	-1.13982
	24.7578	0.2027
	24.9531	0.2027
	25.1484	1.11907
	25.3438	0.2027
	25.5391	1.11907
	25.7344	0.88593
	25.9297	0.72178
	26.125	-0.39467
	26.3203	0.05244
	26.5156	0.84264
	26.7109	0.69232
	26.9062	0.05305
	27.1016	5.97583
	27.2969	62.5626
	27.4922	151.233
	27.6875	255.574
	27.8828	397.094
	28.0781	597.615
	28.2734	932.374
	28.4688	1147.12
	28.6641	1219.18
	28.8594	1238.36
	29.0547	1245.27
	29.25	1251.85
	29.4453	1257.07
	29.6406	1251.99
	29.8359	1255.4
	30.0312	1250.17
	30.2266	1181.13
	30.4219	825.806
	30.6172	477.909
	30.8125	297.464
	31.0078	-1.71514
	31.2031	-0.44868
	31.3984	-3.02965
	31.5938	-1.05025
	31.7891	-1.40128
	31.9844	-1.99052
	32.1797	-0.75391
	32.375	-2.77865
	32.5703	-0.79036
	32.7656	0.42683
	32.9609	-1.31663
	33.1562	-0.88883
	33.3516	-0.41058
	33.5469	0.11897
	33.7422	-0.61521
	33.9375	-0.72688
	34.1328	-0.02801
	34.3281	-1.41511
	34.5234	-1.91109
	34.7188	-2.35072
	34.9141	-3.33062
	35.1094	-4.07242
	35.3047	-3.9988
	35.5	27.557
	35.6953	77.022
	35.8906	149.639
	36.0859	259.777
	36.2812	425.257
	36.4766	635.462
	36.6719	858.006
	36.8672	1104.75
	37.0625	1267.86
	37.2578	1303.02
	37.4531	1304.95
	37.6484	1304.58
	37.8438	1303.6
	38.0391	1305.16
	38.2344	1307.1
	38.4297	1309.2
	38.625	1311.06
	38.8203	1289.01
	39.0156	1119.04
	39.2109	846.868
	39.4062	527.801
	39.6016	261.425
	39.7969	163.239
	39.9922	91.0299
	40.1875	30.9592
	40.3828	3.18161
	40.5781	2.72794
	40.7734	-4.12698
	40.9688	-3.33038
	41.1641	2.06276
	41.3594	2.57053
	41.5547	2.07828
	41.75	2.46085
	41.9453	2.1004
	42.1406	1.94512
	42.3359	2.65235
	42.5312	2.77322
	42.7266	3.97055
	42.9219	2.95053
	43.1172	1.61515
	43.3125	1.75432
	43.5078	2.19973
	43.7031	4.01234
	43.8984	3.3396
	44.0938	3.20824
	44.2891	1.75432
	44.4844	1.45995
	44.6797	1.19297
	44.875	1.57551
	45.0703	147.998
	45.2656	478.431
	45.4609	843.672
	45.6562	1243.16
	45.8516	1597.66
	46.0469	1684.06
	46.2422	1683.41
	46.4375	1680.48
	46.6328	1679.37
	46.8281	1678.35
	47.0234	1678.44
	47.2188	1677.89
	47.4141	1701.82
	47.6094	1589.88
	47.8047	1358.25
	48	723.624
	48.1953	399.129
	48.3907	165.333
	48.586	62.9058
	48.7813	10.4357
	48.9766	5.85209
	49.1719	4.36581
	49.3672	4.85843
	49.5626	4.21464
	49.7579	2.98401
	49.9532	2.10523
	50.1485	1.72437

## Sheet: Figure 2c
Figure 2c
	Intensity (arb. units)	qz (A-1)	0	0.0025	0.005	0.0075	0.01	0.0125	0.015	0.0175	0.02	0.0225	0.025	0.0275	0.03	0.0325	0.035	0.0375	0.04	0.0425	0.045	0.0475	0.05	0.0525	0.055	0.0575	0.06	0.0625	0.065	0.0675	0.07	0.0725	0.075	0.0775	0.08	0.0825	0.085	0.0875	0.09	0.0925	0.095	0.0975	0.1	0.1025	0.105	0.1075	0.11	0.1125	0.115
	qxy (A-1)
	0		0	0	0	0	0	0	0	0	0	0	0	0	0	0	0	0	0	0	0	0	0	0	0	0	0	0	0	0	0	0	0	0	0	0	0	0	0	0	0	0	0	0	0	0	0	0	0
	0.0025		0.00245404	0.00272877	0.00266431	0.00259356	0.00257021	0.00255849	0.0025392	0.00248521	0.0025392	0.00268783	0.00268783	0.00264778	0.00264778	0.00264778	0.00279312	0.00279312	0.00293013	0.00297153	0.00297153	0.00315573	0.00316059	0.00316059	0.00324268	0.00336172	0.00343405	0.00347513	0.00347513	0.00347513	0.00358895	0.00416656	0.00482035	0.00525348	0.00519632	0.0047158	0.00446048	0.00431378	0.00431378	0.00431378	0.00444976	0.00428	0.00428	0.00431721	0.00472541	0.00475954	0.00510735	0.00533168	0.00590123
	0.005		0.00251739	0.00272877	0.00272877	0.00266431	0.00257394	0.00257021	0.00257394	0.0028809	0.0028809	0.00273203	0.00273203	0.00282302	0.00286369	0.00286369	0.00287967	0.00299426	0.00300576	0.00300576	0.00316536	0.00317427	0.00324268	0.00330981	0.00341354	0.00343405	0.00350415	0.00353402	0.00350415	0.00348723	0.00393928	0.00433635	0.00482035	0.00525348	0.00519632	0.0047158	0.00448925	0.004378	0.00448925	0.00463172	0.00463172	0.00457119	0.00455768	0.00472541	0.00478656	0.00510735	0.00552931	0.00590123	0.0118687
	0.0075		0.00251739	0.00269693	0.00269173	0.00266431	0.00255849	0.00255849	0.00277004	0.00294807	0.00294807	0.00273203	0.00273203	0.00286369	0.00302992	0.0031104	0.00314604	0.00300576	0.00300576	0.0030318	0.00317427	0.00322281	0.00330887	0.00346259	0.00348485	0.00346259	0.00350415	0.00353402	0.00350415	0.00348723	0.00349837	0.00393928	0.00433635	0.00434767	0.00436581	0.0043947	0.004378	0.004378	0.00450361	0.00478815	0.00478815	0.00462613	0.00457414	0.00474015	0.00486229	0.00510735	0.00552931	0.00603313	0.0155693
	0.01		0.00255549	0.00269693	0.00269693	0.00274496	0.00257953	0.00256046	0.00277004	0.00294807	0.00294807	0.00277473	0.00276018	0.00276018	0.00302992	0.00314089	0.00314089	0.00292052	0.0028838	0.0028838	0.00306228	0.00322281	0.00336611	0.00348083	0.00353561	0.00348485	0.00353561	0.00354774	0.00359079	0.00349837	0.00349837	0.00370167	0.00407463	0.00421476	0.00428134	0.00436518	0.00432743	0.004378	0.00451139	0.00473188	0.00473188	0.00465034	0.00465034	0.00478656	0.00505671	0.00530337	0.00553576	0.00603313	0.024713
	0.0125		0.00268582	0.00273175	0.00274496	0.00274496	0.00269173	0.00270392	0.00277004	0.00293015	0.00293844	0.00293844	0.00277803	0.00276018	0.00287408	0.0031104	0.00311837	0.00292052	0.0028838	0.00288229	0.00295756	0.00321692	0.00330887	0.00344994	0.00353561	0.00353561	0.00354774	0.00367542	0.00368529	0.00371277	0.00371277	0.00375778	0.00392523	0.00415841	0.00423443	0.00423443	0.00423443	0.00432743	0.0044956	0.00455486	0.00471332	0.00471332	0.00475535	0.00486229	0.00507319	0.00530337	0.00567895	0.00603313	0.0412174
	0.015		0.00268582	0.00280546	0.00279035	0.00274496	0.00270392	0.00270392	0.00275246	0.00280861	0.00288693	0.00288693	0.00277803	0.00276254	0.00290845	0.00298047	0.00301704	0.00301704	0.00288658	0.0028838	0.00295756	0.00321692	0.00327827	0.00327827	0.00327827	0.00348083	0.00356693	0.00368713	0.00382729	0.00382729	0.00382849	0.00392523	0.00408788	0.00414736	0.00419728	0.00419728	0.00419728	0.00424684	0.00444383	0.00451661	0.00462005	0.00471332	0.00475535	0.00490256	0.00508848	0.00528595	0.00571812	0.0061851	0.0686646
	0.0175		0.0025346	0.00280285	0.00279035	0.00266786	0.00260746	0.00263854	0.00275246	0.0027858	0.00275246	0.00272865	0.00276254	0.00277803	0.00290845	0.00292097	0.00301704	0.00301704	0.00298865	0.00288658	0.00303233	0.00329408	0.00329448	0.00327827	0.00327827	0.0034653	0.00358254	0.00369923	0.00384372	0.00391113	0.00395249	0.00395249	0.00408788	0.00414502	0.00419708	0.00420014	0.00416221	0.00424684	0.00426913	0.00451661	0.00462005	0.00482106	0.00485368	0.00490256	0.00512497	0.00528595	0.00588848	0.00666206	0.191364
	0.02		0.00252668	0.00280285	0.00276671	0.0027099	0.00260746	0.00260746	0.00275246	0.00275246	0.0026649	0.00265021	0.00270927	0.00278142	0.00292097	0.00300038	0.00304226	0.00306925	0.00301704	0.00307583	0.00318369	0.00334162	0.00341728	0.00341728	0.0034653	0.00358254	0.00368713	0.00371041	0.00379372	0.00384372	0.00395249	0.00395249	0.00398807	0.00398807	0.00408788	0.00408273	0.00409491	0.00424684	0.00426913	0.00454998	0.00462005	0.00476774	0.00476774	0.00498543	0.0051836	0.00530943	0.0058886	0.00769557	1.07211
	0.0225		0.00252668	0.0027314	0.00280285	0.00276671	0.00265054	0.00265054	0.00279271	0.00279271	0.0026649	0.00265021	0.00272865	0.00280388	0.00300038	0.00303545	0.00306925	0.00309164	0.00304103	0.00304103	0.00319012	0.00343781	0.00364882	0.00383925	0.00385986	0.0037131	0.00365316	0.00369923	0.00379372	0.00381724	0.0038702	0.00381724	0.00365897	0.00384141	0.00388551	0.00408273	0.00422321	0.00426913	0.00426913	0.00426913	0.00441454	0.00469741	0.00476774	0.00497736	0.00524591	0.00534474	0.00601901	0.00870252	4.50473
	0.025		0.00256227	0.00266111	0.0027936	0.0027936	0.00276671	0.00279271	0.00281073	0.00279271	0.0026649	0.00265021	0.00280388	0.00292918	0.00302506	0.00304226	0.00309164	0.00310565	0.00306925	0.00310565	0.00319012	0.0034607	0.00380262	0.00405235	0.00389649	0.0037131	0.0035967	0.00365316	0.00376689	0.00379372	0.00383444	0.00381724	0.00383444	0.00384141	0.00388551	0.00408273	0.00422321	0.00424634	0.00443752	0.00454998	0.00454998	0.00466731	0.00474703	0.00500499	0.00524591	0.00596275	0.00720336	0.0212195	11.504
	0.0275		0.00256227	0.00259071	0.0027936	0.00281148	0.00282673	0.0028458	0.00281073	0.00276927	0.00275795	0.0026403	0.0027146	0.00283088	0.00296243	0.00303545	0.00311399	0.00311399	0.00311399	0.00317753	0.00321703	0.0034607	0.00417185	0.00417185	0.00389649	0.0037131	0.0035967	0.00373853	0.00377482	0.00377714	0.00383444	0.00383444	0.00388721	0.00401813	0.00410536	0.00422321	0.00427666	0.00443752	0.00459972	0.00461603	0.00466731	0.00474703	0.00497736	0.00500541	0.00522545	0.0063154	0.0204619	0.460215	20.7046
	0.03		0.00256227	0.00259071	0.00273419	0.00276821	0.00282673	0.00281073	0.00276927	0.00276927	0.00276927	0.00265058	0.0027146	0.00283088	0.00291247	0.00296243	0.00310399	0.00322273	0.00321445	0.00321445	0.00339268	0.00360508	0.00382852	0.00389649	0.00380489	0.00373853	0.00357418	0.00376689	0.00377714	0.00377714	0.00387796	0.00390783	0.00403884	0.00419382	0.00425191	0.00428947	0.00432419	0.00450789	0.00459972	0.00466608	0.00484606	0.00500776	0.00500541	0.00510869	0.00518652	0.00643953	0.198187	5.88448	21.7564
	0.0325		0.00251561	0.0027062	0.00274889	0.00273419	0.00274121	0.00269534	0.00275022	0.00292969	0.00294637	0.0029881	0.00298808	0.00298808	0.00292254	0.00304466	0.00310399	0.00328084	0.00328084	0.00325961	0.00329483	0.00349923	0.00362332	0.00380489	0.00380489	0.00379866	0.00374307	0.00378534	0.00378534	0.00381042	0.00390783	0.00403884	0.00416107	0.00425057	0.00427666	0.00428947	0.00428947	0.00439431	0.00450789	0.00454741	0.00486268	0.00510869	0.00511462	0.00514083	0.00518652	0.00732645	1.0756	7.60884	12.9689
	0.035		0.00251561	0.00274889	0.00286368	0.00273419	0.00265769	0.00265769	0.00265914	0.00275022	0.00293645	0.00298808	0.00301468	0.00301468	0.00301468	0.00304466	0.00306645	0.00321551	0.00325961	0.00325961	0.00329483	0.0033931	0.00329483	0.00360508	0.00378847	0.00379866	0.00379866	0.00381042	0.00386101	0.0038855	0.00397978	0.00407924	0.00416107	0.00417184	0.00423639	0.00417184	0.00413998	0.00431208	0.00439431	0.00444037	0.00472062	0.00486268	0.00512763	0.00518652	0.00542279	0.0496967	1.20998	6.47343	7.60884
	0.0375		0.00251561	0.00290838	0.00295764	0.0027311	0.00265405	0.00265405	0.00273651	0.00273651	0.00284614	0.00284614	0.00301468	0.00301468	0.00301468	0.00304466	0.00308479	0.00324729	0.00325961	0.00324481	0.00325961	0.00329483	0.00328385	0.00328385	0.00371924	0.00375831	0.00370924	0.0037229	0.00386101	0.00391426	0.00397978	0.00400739	0.004305	0.00417184	0.00417184	0.00413998	0.00413998	0.00431208	0.00431701	0.00439889	0.00458955	0.00483633	0.00511462	0.00521747	0.0059978	0.248779	1.59335	3.19128	3.46123
	0.04		0.00265866	0.00295764	0.00297065	0.00297054	0.0027311	0.00265769	0.00263948	0.00273274	0.00273274	0.00278662	0.00302599	0.00301468	0.00296602	0.00296602	0.00299996	0.0032114	0.00320172	0.00312858	0.00312858	0.00340621	0.00341637	0.00360849	0.00371924	0.00371924	0.00370924	0.0037229	0.00386101	0.00383759	0.00395311	0.00395763	0.00400739	0.00413988	0.00419816	0.00423639	0.00444421	0.00450274	0.00439889	0.00449129	0.00458955	0.00473799	0.00485695	0.00516833	0.00619001	0.391179	1.59335	2.0505	2.09749
	0.0425		0.00280234	0.00297065	0.00297065	0.0029487	0.00285596	0.00277689	0.00277689	0.00277884	0.00278662	0.00307036	0.00305606	0.00302599	0.00299996	0.00299996	0.00321832	0.00322782	0.00321177	0.0032114	0.00321177	0.00352583	0.00360849	0.00366991	0.00366991	0.00369104	0.00369104	0.0037229	0.00383378	0.00383378	0.00395311	0.00400739	0.00413988	0.00419816	0.00432097	0.00434258	0.00444421	0.00450274	0.00449129	0.00458496	0.00465973	0.00477777	0.00492227	0.00516833	0.0201563	0.43107	1.54402	1.62761	1.62761
	0.045		0.00277673	0.00291459	0.00297054	0.00291459	0.00285659	0.00285659	0.00299204	0.00305902	0.00306108	0.00311756	0.00310365	0.00308404	0.00308404	0.00321832	0.00317066	0.0032114	0.00321177	0.00325378	0.00341984	0.00353837	0.00366991	0.00366991	0.00361176	0.00360461	0.00369104	0.00383167	0.00383711	0.00383711	0.00391599	0.00399906	0.00411299	0.00419205	0.00419816	0.00419205	0.00416895	0.00424194	0.00449129	0.00465973	0.00477777	0.00501833	0.00506724	0.0058045	0.0968889	0.529003	1.36093	1.43439	1.41836
	0.0475		0.00277203	0.0028147	0.0028147	0.00284761	0.00285596	0.00299204	0.00300812	0.00305902	0.00306108	0.00310501	0.00310501	0.00312891	0.0032201	0.00322896	0.00322896	0.00325378	0.00345602	0.00353837	0.00353837	0.00353837	0.00366991	0.00366991	0.00366991	0.0036028	0.00360461	0.00374125	0.00386994	0.00391599	0.00393929	0.00403959	0.00411299	0.00419205	0.00430378	0.00417968	0.00416895	0.00424194	0.00443522	0.0047718	0.00500358	0.00513047	0.00530685	0.0181592	0.248169	0.790328	1.2679	1.36026	1.30484
	0.05		0.00277203	0.00291459	0.0028147	0.00284761	0.00291544	0.00300812	0.00301727	0.00305902	0.00305902	0.00310365	0.00310365	0.00309869	0.00312891	0.0032201	0.0032668	0.00348562	0.00356601	0.00359202	0.00372929	0.00358988	0.00370845	0.00370845	0.0038035	0.00367908	0.00374125	0.00376647	0.00391599	0.0039637	0.00397129	0.00404964	0.00425755	0.00425755	0.00434568	0.00430378	0.00439285	0.00442668	0.00472279	0.00485451	0.00501833	0.00507563	0.00618778	0.0832346	0.455249	1.02129	1.19212	1.24909	1.22876
	0.0525		0.00288302	0.00299254	0.00293532	0.00293532	0.00296768	0.00305878	0.00308402	0.00301727	0.00301071	0.00308075	0.00308075	0.00308075	0.00304308	0.003206	0.00335873	0.00355533	0.00356601	0.00372929	0.00378373	0.00378628	0.00398619	0.00381665	0.00406057	0.00379656	0.00377212	0.00377212	0.0039637	0.00400905	0.0041368	0.0041628	0.00425755	0.00427908	0.00435811	0.00442668	0.00443522	0.00457631	0.00485451	0.00485451	0.00503663	0.00507563	0.0206209	0.238079	0.68882	1.10519	1.13088	1.17044	1.16744
	0.055		0.00288302	0.00304121	0.00304121	0.0029694	0.0029694	0.00305878	0.00308402	0.00298833	0.00292893	0.00305549	0.00305549	0.00308075	0.00304308	0.00325836	0.00342565	0.00344757	0.003512	0.003512	0.00372929	0.00395255	0.00398619	0.00395255	0.00409029	0.00381665	0.00377816	0.00377212	0.00387936	0.0041368	0.00417261	0.00429922	0.00429922	0.00429922	0.00443189	0.0044351	0.00457631	0.00478001	0.00485451	0.00481156	0.00503663	0.00660403	0.0878517	0.472941	0.904378	1.078	1.12213	1.12258	1.11574
	0.0575		0.00281985	0.00304121	0.00320019	0.00305878	0.00305157	0.00298833	0.00298833	0.00292893	0.00292138	0.00291421	0.00304308	0.00308075	0.00321286	0.00340521	0.00344757	0.00344757	0.00348075	0.003512	0.00357437	0.00375876	0.00395255	0.00404432	0.00409203	0.00409029	0.00385859	0.00377816	0.00387936	0.00397986	0.00417261	0.00419831	0.00424406	0.00429922	0.00440853	0.00468159	0.00468159	0.00478001	0.00478001	0.00481156	0.00519391	0.0210704	0.281971	0.705424	0.994803	1.04539	1.078	1.07976	1.07976
	0.06		0.00281985	0.00317312	0.00321956	0.00319007	0.00305157	0.00298833	0.00298833	0.00298833	0.00301528	0.00294225	0.00305549	0.00321286	0.00339271	0.00344757	0.00344757	0.00344757	0.00348075	0.00357437	0.00357516	0.00365822	0.00379238	0.00395255	0.00405986	0.00400463	0.00395754	0.00389826	0.00389826	0.00412307	0.00417261	0.00419831	0.00429922	0.00435525	0.0045797	0.00484959	0.00494035	0.00478001	0.00470029	0.00478001	0.0112995	0.143579	0.558207	0.867121	0.994803	1.02792	1.04539	1.04539	1.03895
	0.0625		0.00288453	0.00308173	0.00317312	0.0031151	0.00305157	0.00302427	0.00307316	0.00307316	0.0031714	0.00301528	0.00306341	0.00317098	0.00339271	0.00350214	0.00353699	0.0034792	0.00357437	0.00365546	0.00365822	0.00365822	0.00379238	0.00396821	0.00405986	0.00401308	0.00401308	0.00400463	0.00412307	0.00429087	0.00418422	0.00419831	0.00434324	0.00455677	0.00476468	0.00485564	0.00494035	0.00494035	0.00510749	0.0112995	0.0773308	0.438147	0.765001	0.92233	0.975928	1.00193	1.02792	1.02792	1.01041
	0.065		0.00288795	0.00308173	0.00302596	0.00306012	0.00306012	0.00307316	0.0031062	0.0031062	0.00317836	0.00323263	0.00317907	0.00325776	0.00339271	0.00353699	0.00356019	0.0034792	0.00369241	0.00357516	0.00365546	0.00365546	0.00396821	0.00397637	0.00404061	0.00401308	0.00404061	0.00419858	0.00429667	0.0044711	0.00447788	0.0044711	0.0045797	0.00463764	0.00479548	0.00485564	0.00508236	0.00510749	0.0118108	0.0678914	0.329395	0.689946	0.862451	0.92233	0.954306	0.97907	0.999222	0.999222	0.978797
	0.0675		0.00296096	0.00306203	0.00296096	0.00297164	0.00306012	0.00317372	0.00324836	0.00317836	0.00323263	0.00326884	0.00333787	0.00333787	0.00339313	0.00353699	0.00362098	0.00353699	0.00356624	0.00350591	0.00362279	0.00365546	0.00397637	0.00403304	0.00406595	0.00406595	0.00419858	0.00426782	0.00429667	0.00447788	0.00451206	0.00460512	0.00475743	0.00476468	0.00485564	0.00508236	0.00538079	0.0118108	0.0651949	0.259412	0.6196	0.82284	0.890539	0.916605	0.941626	0.956445	0.970253	0.970253	0.946204
	0.07		0.00296096	0.00324547	0.00297034	0.00306012	0.00317372	0.00324836	0.00331933	0.00320311	0.00333912	0.00333912	0.00337292	0.00339313	0.00361509	0.00362098	0.00362098	0.00347574	0.00356624	0.00356007	0.00370764	0.00390574	0.0040283	0.00416268	0.00433934	0.00431717	0.00427195	0.00429575	0.00441106	0.0044817	0.00452484	0.00471157	0.00474903	0.00479688	0.00495208	0.00538079	0.0103506	0.0636022	0.232729	0.543763	0.800621	0.861662	0.890539	0.907537	0.929063	0.941626	0.951656	0.943294	0.918543
	0.0725		0.00329784	0.0033414	0.00328758	0.00318039	0.00328758	0.0033258	0.00348048	0.0034575	0.00348048	0.0034575	0.00352299	0.00352639	0.00360183	0.00360183	0.00360183	0.00356624	0.00357011	0.00389007	0.00390574	0.00399005	0.00416268	0.00438791	0.00447184	0.00433934	0.00429575	0.00431717	0.0044817	0.00451029	0.00471157	0.00474479	0.00475743	0.00479688	0.00523798	0.00980463	0.0561668	0.216191	0.49651	0.768891	0.847597	0.861662	0.882079	0.893016	0.912786	0.929063	0.93356	0.918543	0.895764
	0.075		0.0033414	0.00350206	0.00352452	0.00348643	0.00328758	0.00331134	0.00334675	0.0034575	0.0034814	0.00357295	0.00361669	0.00365429	0.00365429	0.00365582	0.00371331	0.00406717	0.00411534	0.00409417	0.00399005	0.00399005	0.00424814	0.00438791	0.00450289	0.0044435	0.0044435	0.00447981	0.00467565	0.00479366	0.00497181	0.00487735	0.00487735	0.00519256	0.00838255	0.0456912	0.208589	0.488381	0.73602	0.83172	0.847597	0.858384	0.871974	0.885333	0.899909	0.912786	0.916286	0.898255	0.871538
	0.0775		0.00335448	0.00361912	0.00361753	0.00350206	0.00348438	0.00343249	0.00343249	0.0034575	0.0034814	0.00357295	0.00363308	0.00372608	0.003733	0.00377788	0.00389823	0.00412772	0.00412772	0.00411534	0.0040666	0.0040666	0.00410579	0.00438791	0.00443033	0.0044435	0.00448229	0.00469372	0.0048631	0.00497181	0.00507466	0.00507466	0.00519256	0.00838255	0.0456912	0.208589	0.488381	0.728277	0.815059	0.83172	0.842257	0.858384	0.865322	0.880683	0.893468	0.899734	0.898255	0.879794	0.850203
	0.08		0.00361912	0.00387435	0.00376229	0.00365444	0.00354443	0.00343249	0.00343249	0.00345922	0.00357907	0.00378042	0.0038631	0.00390497	0.0039356	0.00394195	0.00405409	0.00406717	0.00406717	0.00412772	0.00409417	0.00408986	0.00427354	0.00436919	0.00443033	0.0044435	0.00467565	0.00479366	0.00504226	0.00511811	0.00511811	0.00549766	0.00902984	0.0564596	0.259319	0.511648	0.714537	0.795627	0.816211	0.826848	0.840712	0.858079	0.865322	0.876497	0.880683	0.890433	0.879794	0.855494	0.828485
	0.0825		0.00387435	0.00395705	0.00395705	0.00391468	0.00383172	0.00383172	0.0038415	0.00387185	0.00379037	0.00379037	0.00389656	0.00393904	0.00393904	0.00394195	0.00405409	0.0040582	0.0040582	0.00413084	0.00423322	0.0044996	0.00445852	0.00445852	0.00464484	0.00468865	0.00485901	0.00502557	0.00511811	0.00545285	0.00639976	0.0257265	0.106008	0.32276	0.552305	0.714537	0.792999	0.806922	0.815059	0.824033	0.836141	0.858079	0.865322	0.869734	0.87625	0.875561	0.855494	0.837631	0.812221
	0.085		0.00409805	0.00413598	0.00413598	0.00413507	0.00399162	0.00399162	0.00404331	0.00407659	0.00417157	0.00403705	0.00402031	0.00393904	0.00393904	0.00419854	0.00429153	0.00425506	0.0041481	0.00425506	0.00454113	0.00456561	0.00456561	0.00459292	0.00486059	0.00509604	0.00504226	0.00509604	0.00545285	0.0151552	0.0656863	0.190219	0.387059	0.600113	0.733137	0.792401	0.806469	0.808812	0.81523	0.822655	0.836141	0.854216	0.859037	0.864681	0.86312	0.853602	0.837631	0.814446	0.791341
	0.0875		0.00400379	0.00422795	0.00435194	0.00430292	0.00428849	0.00413507	0.00431446	0.00432467	0.00434044	0.00427421	0.00422639	0.00402031	0.0041328	0.00437915	0.00445181	0.00445181	0.00429153	0.00446983	0.00456561	0.00459292	0.00462983	0.00486059	0.00525721	0.00526187	0.00543909	0.0104435	0.0432687	0.131176	0.279505	0.46681	0.652306	0.755053	0.792999	0.803549	0.806922	0.810002	0.81523	0.821328	0.842794	0.853748	0.854216	0.858264	0.850669	0.837393	0.820169	0.796955	0.780292
	0.09		0.00409973	0.00435194	0.00456368	0.00440706	0.00437185	0.00431446	0.00454913	0.00454913	0.00444717	0.00439608	0.00439608	0.00422639	0.00437915	0.00461278	0.00468979	0.0047272	0.00469901	0.00469154	0.00469154	0.00462983	0.00486059	0.00525721	0.00542965	0.00931556	0.0350228	0.11256	0.2296	0.391736	0.567862	0.707137	0.783751	0.794354	0.7995	0.803549	0.807314	0.810002	0.81523	0.821328	0.842794	0.844777	0.851204	0.849222	0.836114	0.820169	0.800206	0.783442	0.767374
	0.0925		0.00417236	0.00463047	0.00460082	0.00457001	0.00453041	0.00454239	0.00466903	0.00466903	0.00452463	0.00452463	0.00463684	0.00483648	0.00468979	0.0047272	0.00480392	0.00488453	0.00511896	0.00506465	0.00511672	0.00511672	0.00750525	0.0166089	0.0399857	0.090188	0.196235	0.392482	0.565136	0.689556	0.766617	0.792386	0.797552	0.794354	0.795711	0.800338	0.805324	0.811069	0.815699	0.82355	0.834756	0.843767	0.843767	0.836114	0.819737	0.800906	0.783442	0.769387	0.753392
	0.095		0.00463047	0.00492941	0.00474462	0.00492941	0.00460082	0.00467573	0.00496721	0.00496721	0.00496237	0.00504999	0.00512581	0.00512581	0.0050699	0.00499412	0.0051195	0.00517231	0.00536141	0.00647327	0.0111631	0.0201756	0.0428033	0.0948908	0.197894	0.373273	0.584505	0.771154	0.827709	0.818764	0.802057	0.798161	0.797552	0.792386	0.792578	0.794354	0.800796	0.809125	0.821051	0.823959	0.831858	0.834272	0.831858	0.818964	0.800906	0.783442	0.770143	0.753392	0.747985
	0.0975		0.00474462	0.00518811	0.00518811	0.00525547	0.00525547	0.00519622	0.00525497	0.00525497	0.00532854	0.00532854	0.00539262	0.00539637	0.00546783	0.00550868	0.00570524	0.00582127	0.00705247	0.0210337	0.0590697	0.134465	0.256693	0.41795	0.592616	0.750835	0.871321	0.905812	0.848714	0.829958	0.818449	0.798161	0.792386	0.790238	0.791324	0.79497	0.800796	0.811069	0.821051	0.827056	0.82731	0.824291	0.818127	0.807547	0.795014	0.777135	0.762174	0.750137	0.741981
	0.1		0.0054019	0.00800624	0.00800624	0.00651499	0.00584757	0.00584757	0.00584757	0.00590889	0.00589009	0.00590938	0.00683157	0.00987955	0.0174988	0.0336248	0.0616694	0.103639	0.165186	0.243275	0.338221	0.435611	0.555523	0.695784	0.79951	0.879356	0.938398	0.938398	0.905812	0.834822	0.8078	0.798161	0.790238	0.789572	0.791324	0.79497	0.80376	0.811883	0.819224	0.819802	0.819802	0.818812	0.807547	0.795014	0.77814	0.762966	0.748556	0.739081	0.732317
	0.1025		0.00834143	0.0804528	0.150103	0.150103	0.137358	0.119139	0.107715	0.107715	0.10843	0.124317	0.143631	0.171186	0.207767	0.255431	0.313407	0.37549	0.43749	0.507178	0.572489	0.637794	0.712624	0.79951	0.879356	0.903906	0.938398	0.938398	0.891054	0.831748	0.805676	0.798156	0.789653	0.790238	0.792447	0.796891	0.805626	0.811883	0.814771	0.819224	0.817753	0.800163	0.790267	0.777135	0.762966	0.749773	0.738	0.732317	0.717254
	0.105		0.0804528	0.150103	0.203562	0.345529	0.345529	0.336847	0.327491	0.327491	0.336793	0.355395	0.381006	0.413856	0.451613	0.494977	0.542146	0.585516	0.620402	0.6542	0.686838	0.715221	0.758076	0.814985	0.879356	0.903906	0.932901	0.932901	0.879922	0.827017	0.804016	0.790493	0.789572	0.789572	0.792447	0.800057	0.802338	0.805839	0.811924	0.811924	0.799512	0.784433	0.77603	0.763849	0.749773	0.737455	0.726461	0.718731	0.713412
	0.1075		0.126937	0.203243	0.345529	0.373012	0.47218	0.496723	0.500049	0.512072	0.526682	0.543694	0.565792	0.588535	0.610333	0.63237	0.653775	0.67047	0.680556	0.688272	0.710457	0.720813	0.758076	0.814985	0.871063	0.896326	0.920262	0.920262	0.874244	0.822618	0.801882	0.790493	0.789653	0.789922	0.797761	0.800011	0.800736	0.801725	0.801725	0.798955	0.783883	0.774003	0.763849	0.750333	0.737455	0.726461	0.721456	0.718439	0.712173
	0.11		0.196833	0.203562	0.368945	0.47218	0.496723	0.521559	0.54626	0.565105	0.579903	0.601417	0.617186	0.632311	0.647067	0.657659	0.67047	0.680556	0.685291	0.700215	0.710457	0.720813	0.753066	0.809793	0.865531	0.883836	0.907816	0.907816	0.869628	0.819708	0.800425	0.791535	0.790493	0.794521	0.797761	0.797761	0.796115	0.795178	0.795178	0.783539	0.772504	0.762179	0.750333	0.737455	0.730168	0.721456	0.718439	0.713158	0.707045
	0.1125		0.196833	0.348545	0.368945	0.47218	0.52086	0.54484	0.561704	0.578698	0.601417	0.616283	0.630416	0.645342	0.656017	0.666301	0.673842	0.681334	0.684224	0.700215	0.702409	0.720425	0.753066	0.809636	0.861852	0.882119	0.904379	0.904379	0.866413	0.817071	0.800425	0.795276	0.795276	0.794521	0.796601	0.794521	0.79315	0.789017	0.781502	0.768949	0.760854	0.750333	0.738815	0.730168	0.7271	0.718299	0.713158	0.707045	0.697373
	0.115		0.194328	0.354662	0.35799	0.470289	0.519105	0.541787	0.563836	0.577326	0.601417	0.616283	0.628146	0.64184	0.656017	0.666301	0.673842	0.682615	0.683736	0.694675	0.702409	0.717034	0.752614	0.803914	0.857564	0.879078	0.904379	0.904379	0.865739	0.817071	0.802394	0.799074	0.797588	0.793078	0.79315	0.788489	0.786556	0.778906	0.768949	0.762179	0.749533	0.737074	0.730649	0.7271	0.718299	0.711251	0.70621	0.70016	0.68899
	0.1175		0.194328	0.354662	0.354662	0.458864	0.510798	0.539846	0.560041	0.576449	0.595289	0.616117	0.625375	0.641442	0.655708	0.666301	0.673842	0.682615	0.683736	0.694675	0.702503	0.720002	0.751442	0.803616	0.852707	0.875683	0.900622	0.900622	0.858443	0.819583	0.804328	0.799074	0.793078	0.788378	0.788378	0.786026	0.777356	0.765068	0.755532	0.747851	0.737074	0.730649	0.728237	0.718984	0.711251	0.705788	0.70016	0.68899	0.685823
	0.12		0.194328	0.35096	0.35096	0.454762	0.509749	0.537801	0.555898	0.576449	0.59468	0.612927	0.624762	0.64184	0.655339	0.6644	0.672724	0.677926	0.68666	0.698746	0.704671	0.720002	0.750984	0.800091	0.850423	0.869287	0.900622	0.900622	0.857128	0.819583	0.804328	0.799074	0.792234	0.788369	0.779721	0.777356	0.763539	0.752944	0.746707	0.736871	0.730649	0.722086	0.718984	0.711251	0.705788	0.698654	0.692065	0.688715	0.685823
	0.1225		0.189816	0.343477	0.343477	0.453368	0.509749	0.535791	0.555898	0.57892	0.59468	0.612927	0.624762	0.642156	0.654671	0.6644	0.672724	0.677861	0.68666	0.698746	0.709408	0.721975	0.750104	0.795168	0.840472	0.867402	0.899213	0.899213	0.856699	0.819397	0.802949	0.792234	0.788378	0.778968	0.770799	0.758355	0.748426	0.741978	0.734033	0.725341	0.719059	0.715806	0.710156	0.705941	0.700633	0.693213	0.691818	0.687874	0.681865
	0.125		0.183632	0.336826	0.336826	0.446305	0.504541	0.535332	0.555898	0.57892	0.59313	0.612927	0.626853	0.642156	0.654671	0.6644	0.672724	0.677861	0.688397	0.697199	0.709408	0.721975	0.749296	0.793333	0.840472	0.864476	0.895774	0.895774	0.850278	0.809462	0.797753	0.789299	0.777914	0.768355	0.758355	0.748381	0.741978	0.734033	0.726255	0.719059	0.713896	0.707741	0.705941	0.705349	0.699375	0.692497	0.688715	0.68465	0.677657
	0.1275		0.177445	0.331879	0.331879	0.438588	0.497964	0.531989	0.555417	0.574267	0.59313	0.61246	0.627454	0.636887	0.648923	0.66015	0.668919	0.680678	0.690133	0.696506	0.706182	0.721798	0.749296	0.793333	0.843256	0.864476	0.892036	0.892036	0.845067	0.803212	0.789299	0.777914	0.767359	0.758571	0.747403	0.741978	0.736934	0.727191	0.719191	0.713896	0.707741	0.705339	0.703989	0.703492	0.697703	0.691869	0.684808	0.678692	0.67447
	0.13		0.172461	0.324948	0.324948	0.431114	0.491705	0.525203	0.55116	0.574267	0.597304	0.610928	0.628009	0.636887	0.648923	0.66015	0.668919	0.682553	0.690133	0.696124	0.706182	0.721798	0.750626	0.797387	0.847291	0.863795	0.888821	0.888821	0.841029	0.800456	0.779842	0.767359	0.760695	0.74563	0.738943	0.736934	0.731413	0.722772	0.716872	0.710287	0.703989	0.703167	0.701135	0.697703	0.693804	0.687503	0.680101	0.673088	0.669838
	0.1325		0.170365	0.314664	0.314664	0.422706	0.488294	0.525175	0.55116	0.578455	0.597325	0.609835	0.627454	0.641577	0.64793	0.65891	0.668762	0.682553	0.686968	0.696506	0.706182	0.721798	0.75297	0.797387	0.847291	0.863333	0.879976	0.879976	0.833313	0.791708	0.773607	0.758571	0.745671	0.735213	0.733008	0.731761	0.722772	0.716872	0.71088	0.707733	0.702784	0.696592	0.695935	0.693804	0.687503	0.680101	0.671431	0.668539	0.667378
	0.135		0.164163	0.307911	0.307911	0.420489	0.487466	0.525175	0.551906	0.578455	0.597325	0.609835	0.626229	0.641577	0.650547	0.662305	0.669908	0.67853	0.685126	0.698614	0.705968	0.719867	0.75297	0.799816	0.840798	0.857642	0.873399	0.873399	0.824515	0.782216	0.760695	0.74994	0.741955	0.733321	0.731764	0.726629	0.715528	0.71088	0.707733	0.703521	0.696592	0.695086	0.691813	0.680799	0.676546	0.673088	0.668539	0.667209	0.665921
	0.1375		0.160079	0.299531	0.299531	0.412777	0.484932	0.52592	0.551906	0.57515	0.597325	0.608916	0.622389	0.636428	0.650547	0.660971	0.668762	0.677308	0.685126	0.698614	0.705968	0.719867	0.752262	0.797041	0.837492	0.852276	0.867305	0.867305	0.823242	0.778328	0.759415	0.745671	0.735213	0.731937	0.726197	0.717803	0.71088	0.707733	0.706162	0.701146	0.696262	0.691813	0.680799	0.676745	0.675263	0.669772	0.668246	0.667209	0.660186
	0.14		0.156048	0.298485	0.298485	0.409984	0.484391	0.52592	0.549708	0.57425	0.597913	0.610138	0.622389	0.636282	0.650547	0.660971	0.669908	0.677308	0.689103	0.696215	0.705968	0.719791	0.750511	0.792901	0.832862	0.843118	0.859089	0.859089	0.811649	0.774667	0.759415	0.74481	0.732677	0.726859	0.720417	0.714846	0.708745	0.706162	0.701146	0.698559	0.692046	0.686789	0.678592	0.67589	0.671954	0.66773	0.664567	0.662653	0.660186
	0.1425		0.156048	0.2909	0.2909	0.402688	0.475507	0.519672	0.549708	0.571894	0.597913	0.615576	0.629512	0.635483	0.648053	0.660971	0.670322	0.682134	0.689103	0.696215	0.703859	0.720083	0.744641	0.787498	0.83095	0.837533	0.855616	0.855616	0.806331	0.768025	0.747124	0.732677	0.726859	0.722544	0.717803	0.713452	0.704272	0.699946	0.699926	0.692046	0.688445	0.681844	0.676745	0.672457	0.667694	0.664567	0.663748	0.660357	0.659652
	0.145		0.155388	0.285118	0.285118	0.401548	0.472004	0.518666	0.550966	0.571894	0.595705	0.616042	0.629512	0.635362	0.648012	0.660741	0.670322	0.682134	0.687423	0.69635	0.703224	0.718501	0.744523	0.783271	0.823956	0.835354	0.848443	0.848443	0.79955	0.757935	0.737408	0.727739	0.723666	0.718402	0.713637	0.704272	0.699946	0.695949	0.691558	0.688445	0.683444	0.676731	0.674881	0.667782	0.664567	0.661853	0.659763	0.658941	0.657644
	0.1475		0.154695	0.281571	0.281571	0.399454	0.470209	0.51718	0.550966	0.572794	0.595705	0.615576	0.626466	0.635362	0.648012	0.660214	0.669526	0.678008	0.687423	0.69635	0.703032	0.717593	0.742707	0.780667	0.817786	0.829335	0.841059	0.841059	0.794348	0.753334	0.734624	0.726568	0.722157	0.713742	0.710981	0.703371	0.695949	0.691558	0.688445	0.685419	0.67791	0.674881	0.672818	0.667694	0.664202	0.661025	0.659652	0.658932	0.656487
	0.15		0.150802	0.277603	0.277603	0.390515	0.465701	0.512384	0.544976	0.572794	0.595705	0.615032	0.622209	0.635362	0.650369	0.660214	0.668189	0.678008	0.687032	0.696208	0.70195	0.712505	0.737997	0.777203	0.812592	0.823612	0.836694	0.836694	0.787946	0.750996	0.734365	0.72537	0.717468	0.710981	0.705305	0.700257	0.695286	0.68846	0.685794	0.681456	0.673906	0.672818	0.669762	0.667782	0.664202	0.661025	0.658941	0.656853	0.651296
	0.1525		0.148863	0.272532	0.272532	0.386486	0.460436	0.507793	0.543089	0.571725	0.592084	0.609652	0.616856	0.634246	0.650369	0.659739	0.667296	0.677252	0.689318	0.695152	0.701707	0.711374	0.734963	0.7728	0.812592	0.823482	0.833634	0.833634	0.782601	0.746418	0.734365	0.723496	0.711123	0.70917	0.705305	0.700257	0.690563	0.68846	0.685716	0.676706	0.672818	0.669869	0.668927	0.667435	0.665679	0.659194	0.657497	0.652927	0.650301
	0.155		0.147082	0.268357	0.268357	0.382774	0.456635	0.504757	0.541829	0.570191	0.590297	0.607553	0.616856	0.634246	0.650588	0.660219	0.664919	0.677252	0.687824	0.693369	0.696066	0.706402	0.734079	0.7728	0.810878	0.82288	0.828209	0.828209	0.780619	0.746111	0.730679	0.720248	0.710568	0.70827	0.700312	0.695286	0.688875	0.686919	0.682748	0.676608	0.672077	0.668919	0.66745	0.667401	0.6616	0.658339	0.6539	0.651087	0.650301
	0.1575		0.145862	0.261117	0.261117	0.37698	0.452783	0.504383	0.538651	0.563466	0.588504	0.605384	0.621165	0.634823	0.646894	0.655263	0.662774	0.673765	0.683702	0.691948	0.695152	0.706402	0.731372	0.7728	0.810878	0.818299	0.825331	0.825331	0.769171	0.739765	0.724338	0.713205	0.709504	0.706398	0.699988	0.694201	0.688875	0.685716	0.678884	0.676608	0.672077	0.666919	0.664502	0.662672	0.658339	0.657355	0.6539	0.650935	0.650301
	0.16		0.145517	0.258293	0.258293	0.369595	0.447683	0.500086	0.535964	0.562844	0.588504	0.603935	0.621165	0.634823	0.645897	0.656077	0.663325	0.671832	0.683312	0.687824	0.696535	0.705687	0.729382	0.770824	0.807057	0.816945	0.823608	0.823608	0.768163	0.736008	0.722465	0.709702	0.703745	0.700023	0.694489	0.692034	0.687477	0.683113	0.678673	0.675089	0.669572	0.666849	0.661956	0.657708	0.657526	0.656437	0.651871	0.650673	0.646259
	0.1625		0.145204	0.25684	0.25684	0.367545	0.442685	0.494971	0.533095	0.561587	0.588461	0.603823	0.62504	0.633935	0.645897	0.656077	0.663325	0.671832	0.683134	0.687244	0.696535	0.705687	0.728628	0.762829	0.792845	0.808591	0.819599	0.819599	0.767737	0.730024	0.714051	0.704326	0.70064	0.699951	0.694465	0.687477	0.683981	0.682172	0.678052	0.67468	0.666852	0.664502	0.657708	0.656531	0.656437	0.655361	0.651871	0.646259	0.645072
	0.165		0.143156	0.252607	0.252607	0.364869	0.439292	0.493324	0.532363	0.561215	0.586442	0.603823	0.624316	0.633028	0.645897	0.656128	0.663419	0.670634	0.682513	0.692406	0.693683	0.702051	0.728567	0.762829	0.79006	0.804802	0.815395	0.815395	0.762736	0.72966	0.714051	0.704326	0.70064	0.696039	0.687121	0.68278	0.681753	0.678134	0.674834	0.67032	0.666852	0.660025	0.656686	0.656437	0.655361	0.651871	0.646816	0.645569	0.644984
	0.1675		0.141533	0.248426	0.248426	0.359399	0.437758	0.49268	0.53213	0.560185	0.581343	0.603823	0.621687	0.627082	0.641401	0.656128	0.663419	0.668877	0.68097	0.692406	0.693683	0.699415	0.727315	0.763796	0.789717	0.799478	0.813626	0.813626	0.762736	0.729007	0.714051	0.706108	0.699137	0.688079	0.683344	0.681753	0.681469	0.675645	0.673033	0.667763	0.662233	0.660025	0.657826	0.655361	0.654013	0.647131	0.646482	0.645569	0.64042
	0.17		0.139978	0.245913	0.245913	0.354849	0.437179	0.49066	0.528085	0.557676	0.580664	0.60194	0.618838	0.625853	0.637236	0.650887	0.659396	0.668877	0.677374	0.690957	0.693683	0.698897	0.725193	0.763796	0.789717	0.793492	0.812841	0.812841	0.762736	0.727	0.711353	0.706108	0.698725	0.688079	0.683344	0.681609	0.68079	0.674932	0.667965	0.663333	0.661214	0.660259	0.657826	0.652568	0.647131	0.646439	0.646262	0.64491	0.639295
	0.1725		0.136773	0.243433	0.243433	0.352378	0.434882	0.486923	0.524313	0.557142	0.579775	0.595851	0.617659	0.621977	0.637236	0.648127	0.656902	0.669266	0.674102	0.685585	0.691627	0.698823	0.724334	0.763645	0.789717	0.793083	0.803311	0.803311	0.756007	0.722317	0.708305	0.703358	0.696446	0.688099	0.683872	0.682098	0.675645	0.672483	0.66781	0.663122	0.661165	0.660259	0.655087	0.649312	0.646931	0.646282	0.64491	0.638307	0.636696
	0.175		0.135953	0.239085	0.239085	0.345536	0.428295	0.48226	0.522173	0.555358	0.579775	0.595851	0.613704	0.624062	0.637236	0.648127	0.656902	0.669404	0.673479	0.685585	0.689065	0.697737	0.724123	0.759672	0.784806	0.792258	0.800444	0.800444	0.751211	0.720828	0.705244	0.70195	0.695487	0.689223	0.685095	0.681961	0.672483	0.668516	0.666788	0.662409	0.660259	0.657876	0.651162	0.649312	0.646903	0.646282	0.641138	0.634936	0.634738
	0.1775		0.130373	0.234057	0.234057	0.343915	0.42472	0.481738	0.521516	0.552203	0.57655	0.596228	0.612813	0.624062	0.634683	0.648776	0.662025	0.669266	0.672173	0.680614	0.689065	0.697737	0.722483	0.757839	0.782397	0.791595	0.800444	0.800444	0.748001	0.715623	0.704403	0.696483	0.694595	0.687972	0.683674	0.675505	0.669781	0.668516	0.665538	0.66221	0.657876	0.653946	0.649312	0.646931	0.646704	0.638307	0.636205	0.634493	0.633158
	0.18		0.130279	0.229988	0.229988	0.340156	0.417305	0.475133	0.519335	0.551091	0.574214	0.596228	0.61195	0.624062	0.634148	0.648776	0.662025	0.667061	0.672173	0.682601	0.689065	0.696532	0.720473	0.757006	0.780179	0.783488	0.800248	0.800248	0.746296	0.715623	0.703782	0.696483	0.686811	0.684619	0.678166	0.672929	0.669781	0.668516	0.662409	0.657876	0.655407	0.652165	0.647016	0.64546	0.641742	0.637036	0.634493	0.634318	0.632505
	0.1825		0.130373	0.228673	0.228673	0.334436	0.414821	0.471179	0.514178	0.54887	0.573036	0.590331	0.608119	0.623074	0.633905	0.647121	0.657241	0.664147	0.674424	0.682601	0.688383	0.695782	0.720372	0.757006	0.781707	0.783488	0.800248	0.800248	0.743478	0.717516	0.700764	0.68966	0.686632	0.682628	0.676132	0.674452	0.672194	0.668988	0.66221	0.657819	0.654668	0.651059	0.647016	0.641742	0.637402	0.636086	0.635357	0.634391	0.629132
	0.185		0.138592	0.225089	0.225089	0.329171	0.410714	0.470342	0.513546	0.542595	0.563219	0.588269	0.607637	0.622846	0.633272	0.643915	0.655006	0.662132	0.674424	0.68452	0.687104	0.69507	0.71822	0.756416	0.779871	0.783896	0.797966	0.797966	0.742987	0.717516	0.700764	0.68966	0.685609	0.678201	0.676132	0.672271	0.67192	0.665041	0.66005	0.655278	0.652165	0.648604	0.645511	0.642002	0.638071	0.636086	0.634391	0.630416	0.628366
	0.1875		0.155497	0.221385	0.221385	0.323705	0.40469	0.464471	0.508194	0.539711	0.563219	0.588269	0.604019	0.620626	0.63307	0.643629	0.652634	0.661152	0.671472	0.68452	0.686507	0.690197	0.716306	0.753041	0.77937	0.788336	0.794547	0.794547	0.741196	0.712436	0.700764	0.690316	0.685446	0.67733	0.675366	0.672271	0.671195	0.664353	0.659532	0.655278	0.648752	0.646516	0.643509	0.640148	0.638071	0.636086	0.634118	0.630416	0.627976
	0.19		0.16993	0.21752	0.21752	0.319872	0.398334	0.457269	0.50242	0.538519	0.563219	0.588157	0.604019	0.617436	0.63307	0.643402	0.649573	0.655109	0.662111	0.675894	0.686316	0.690518	0.711479	0.748207	0.777771	0.788336	0.79121	0.79121	0.737399	0.708672	0.697623	0.690316	0.681687	0.676852	0.673827	0.67192	0.669303	0.663516	0.658675	0.655278	0.64843	0.645511	0.642131	0.639057	0.638071	0.636814	0.631571	0.628703	0.62671
	0.1925		0.176403	0.214808	0.214808	0.316948	0.392723	0.453823	0.50044	0.534049	0.561772	0.585076	0.604279	0.61494	0.629047	0.640203	0.647527	0.655109	0.662111	0.673137	0.686316	0.690518	0.711479	0.748207	0.777771	0.788147	0.789604	0.787839	0.735081	0.706371	0.69197	0.689681	0.681687	0.674641	0.671195	0.669036	0.664585	0.659003	0.656103	0.654319	0.650423	0.647258	0.641386	0.639057	0.637381	0.635525	0.629586	0.626252	0.624078
	0.195		0.181477	0.214456	0.214456	0.309998	0.388185	0.449042	0.495251	0.529664	0.561772	0.585076	0.604279	0.61494	0.629047	0.640203	0.647527	0.654169	0.661773	0.672119	0.685882	0.690518	0.713935	0.748207	0.777771	0.785348	0.786042	0.785348	0.730777	0.700887	0.68997	0.686486	0.679463	0.669036	0.667531	0.663825	0.6615	0.65818	0.654357	0.653165	0.650423	0.649186	0.641386	0.63837	0.636814	0.633735	0.626252	0.623307	0.622079
	0.1975		0.181786	0.204294	0.204294	0.307429	0.384517	0.448609	0.493986	0.529519	0.560628	0.582678	0.599214	0.614412	0.629134	0.638368	0.64717	0.653611	0.662654	0.670553	0.67988	0.688399	0.713935	0.746493	0.770643	0.781565	0.785484	0.785348	0.730777	0.700887	0.68997	0.686486	0.683653	0.668294	0.664127	0.662712	0.660315	0.65614	0.653911	0.652785	0.649408	0.64415	0.639357	0.637277	0.633735	0.632042	0.626252	0.622514	0.620272
	0.2		0.192036	0.202956	0.202956	0.302783	0.382956	0.446776	0.491491	0.52369	0.555376	0.582678	0.593208	0.614412	0.629134	0.640056	0.645533	0.653376	0.662654	0.668227	0.679096	0.686791	0.710247	0.744198	0.770643	0.779932	0.784242	0.784242	0.728464	0.706819	0.690089	0.68527	0.679463	0.671039	0.663825	0.660315	0.65712	0.655691	0.652084	0.650305	0.647694	0.639357	0.633949	0.631944	0.631376	0.630327	0.623366	0.619992	0.619004
	0.2025		0.19843	0.202956	0.202956	0.295688	0.373513	0.436713	0.485396	0.522138	0.551676	0.574391	0.590969	0.60759	0.625842	0.637781	0.645533	0.651256	0.662654	0.668227	0.67932	0.684197	0.706251	0.743643	0.770643	0.776089	0.780765	0.779803	0.728464	0.706819	0.690089	0.683969	0.679258	0.672231	0.664192	0.657216	0.65614	0.652907	0.651003	0.647694	0.638825	0.638185	0.633648	0.631376	0.62976	0.628009	0.623366	0.619992	0.619374
	0.205		0.205203	0.205203	0.205203	0.291903	0.372185	0.433964	0.480729	0.518034	0.548922	0.570571	0.589919	0.604997	0.622373	0.637541	0.645533	0.65036	0.661191	0.668766	0.678281	0.67974	0.706111	0.743609	0.768594	0.776089	0.77869	0.7778	0.721715	0.699559	0.688315	0.681237	0.677268	0.671842	0.665738	0.657216	0.655691	0.651561	0.648139	0.645168	0.638185	0.633648	0.631944	0.62976	0.628009	0.623463	0.622301	0.619004	0.618971
	0.2075		0.215134	0.215134	0.215134	0.284703	0.367552	0.430423	0.478148	0.517084	0.548186	0.569118	0.589625	0.604997	0.619503	0.633787	0.64298	0.650058	0.660972	0.668766	0.672507	0.67932	0.705194	0.743608	0.768448	0.770842	0.7778	0.7778	0.721171	0.698911	0.68524	0.678189	0.67385	0.671842	0.665738	0.658135	0.656526	0.650901	0.645316	0.640927	0.636435	0.633696	0.63132	0.628312	0.625519	0.622959	0.620947	0.618485	0.617236
	0.21		0.224112	0.224112	0.224112	0.280716	0.36228	0.427173	0.476742	0.51511	0.545488	0.569118	0.587162	0.600011	0.616301	0.629148	0.639371	0.650058	0.660067	0.66617	0.672507	0.676559	0.702124	0.743608	0.767126	0.768799	0.776306	0.776306	0.721171	0.697601	0.680216	0.676675	0.671842	0.667887	0.661431	0.658135	0.653778	0.65011	0.644801	0.638892	0.635498	0.633696	0.631119	0.627827	0.625519	0.620947	0.618485	0.616561	0.615471
	0.2125		0.229644	0.229644	0.229644	0.280266	0.358866	0.424553	0.473367	0.508346	0.539631	0.569118	0.585511	0.599955	0.614414	0.624996	0.637546	0.650058	0.658184	0.665802	0.669738	0.676279	0.702124	0.740702	0.765647	0.767249	0.768799	0.765424	0.721171	0.692846	0.680216	0.67385	0.669161	0.66294	0.660063	0.655069	0.652273	0.649936	0.643523	0.638892	0.635498	0.633696	0.629752	0.6277	0.625346	0.619767	0.616561	0.615041	0.613984
	0.215		0.236913	0.236913	0.236913	0.276738	0.351529	0.416955	0.465844	0.501936	0.535673	0.563265	0.584673	0.599955	0.614414	0.62462	0.63293	0.644066	0.65572	0.664619	0.668496	0.676279	0.702576	0.740322	0.762806	0.767126	0.767249	0.762477	0.721121	0.692846	0.678648	0.671836	0.666578	0.660463	0.659475	0.653778	0.652273	0.649936	0.641708	0.638892	0.636633	0.634005	0.627827	0.625346	0.619767	0.617919	0.616236	0.614149	0.61192
	0.2175		0.252354	0.252354	0.252354	0.273477	0.350518	0.411611	0.459472	0.500056	0.535621	0.557276	0.575988	0.593887	0.614414	0.624587	0.63293	0.643929	0.65572	0.660284	0.667376	0.673435	0.702576	0.734614	0.75867	0.767249	0.768804	0.762477	0.715898	0.69283	0.678648	0.668366	0.665176	0.661433	0.659434	0.65391	0.652295	0.644792	0.639049	0.637954	0.635831	0.632364	0.6277	0.625346	0.619222	0.617919	0.614286	0.611946	0.606924
	0.22		0.265309	0.265309	0.259402	0.264738	0.342925	0.404094	0.454243	0.497168	0.531011	0.551876	0.575988	0.592217	0.608906	0.622879	0.631118	0.637766	0.649657	0.660284	0.664423	0.669857	0.700962	0.734614	0.758583	0.769056	0.769791	0.768804	0.711365	0.685954	0.672497	0.665241	0.664462	0.660298	0.656342	0.653823	0.649989	0.642477	0.640265	0.636633	0.635669	0.631164	0.626072	0.621914	0.619222	0.617919	0.613737	0.610459	0.605767
	0.2225		0.282494	0.282494	0.259402	0.259402	0.336591	0.399079	0.452005	0.494274	0.524059	0.549444	0.572002	0.591554	0.607268	0.621992	0.631118	0.637766	0.649657	0.660284	0.664175	0.66761	0.696827	0.734614	0.758583	0.761066	0.769791	0.768804	0.709477	0.685954	0.672497	0.664462	0.660298	0.659434	0.656342	0.651582	0.645909	0.64071	0.638502	0.635669	0.631305	0.629922	0.625258	0.621914	0.620397	0.614155	0.612388	0.611722	0.605767
	0.225		0.291394	0.291394	0.253029	0.253029	0.332714	0.397516	0.447207	0.48691	0.520801	0.547472	0.572002	0.585713	0.60526	0.617792	0.628096	0.636979	0.640584	0.653088	0.663983	0.667514	0.692837	0.727491	0.751956	0.761066	0.768254	0.768254	0.706794	0.685954	0.672497	0.662031	0.660123	0.656229	0.65151	0.646218	0.642067	0.640265	0.63697	0.634987	0.629922	0.624608	0.622851	0.62166	0.620254	0.613737	0.612205	0.611137	0.605767
	0.2275		0.297069	0.297069	0.249454	0.249454	0.326645	0.390043	0.441687	0.48414	0.517273	0.540347	0.56747	0.581663	0.6045	0.616216	0.624887	0.633454	0.640263	0.652795	0.661024	0.667514	0.692837	0.727491	0.751956	0.761441	0.766774	0.766774	0.706012	0.682762	0.672075	0.662031	0.657897	0.651582	0.646859	0.642468	0.639393	0.637533	0.634987	0.632534	0.628844	0.624608	0.623141	0.62166	0.619602	0.6134	0.611729	0.609226	0.603837
	0.23		0.297069	0.297069	0.247576	0.247576	0.32297	0.385493	0.438474	0.481119	0.511918	0.535563	0.56352	0.57874	0.601071	0.615955	0.624219	0.631555	0.638998	0.651479	0.656184	0.667514	0.693289	0.729782	0.752037	0.761441	0.761442	0.760404	0.703414	0.680165	0.671158	0.663803	0.654736	0.646859	0.645096	0.640134	0.63697	0.634987	0.63288	0.63128	0.628616	0.624608	0.622851	0.620254	0.617168	0.611767	0.609407	0.604746	0.603402
	0.2325		0.289024	0.289024	0.243989	0.243989	0.319967	0.383504	0.435388	0.476165	0.507642	0.534142	0.559294	0.576437	0.595365	0.612906	0.623043	0.629204	0.63515	0.651479	0.656184	0.664396	0.693289	0.729782	0.752037	0.758773	0.760282	0.758714	0.701347	0.679851	0.671158	0.663019	0.654736	0.645096	0.640134	0.639393	0.63613	0.634507	0.632022	0.628844	0.626168	0.624184	0.620576	0.617168	0.614692	0.609226	0.606673	0.603982	0.602834
	0.235		0.275683	0.275683	0.237377	0.237377	0.312266	0.376355	0.430218	0.473521	0.506316	0.531657	0.556829	0.574826	0.592987	0.609611	0.617318	0.624219	0.63515	0.649544	0.656492	0.663787	0.693289	0.727229	0.74723	0.757188	0.758398	0.756328	0.70023	0.674366	0.663803	0.659759	0.65453	0.645074	0.640134	0.637012	0.63613	0.634507	0.629876	0.628122	0.626168	0.622785	0.619164	0.614807	0.611463	0.608102	0.605176	0.602418	0.601106
	0.2375		0.267544	0.267544	0.230357	0.230357	0.307827	0.37457	0.42863	0.470368	0.503086	0.531588	0.549849	0.571134	0.592987	0.606613	0.615677	0.623281	0.63515	0.645921	0.656492	0.661159	0.691525	0.727188	0.74723	0.754033	0.756328	0.747482	0.690827	0.674366	0.663012	0.657639	0.649246	0.645074	0.640995	0.637012	0.63613	0.629981	0.629796	0.624664	0.622785	0.622617	0.615496	0.612843	0.610374	0.606673	0.601442	0.597329	0.597329
	0.24		0.267544	0.267544	0.227261	0.227261	0.305178	0.373307	0.424415	0.463061	0.497656	0.522698	0.549849	0.57029	0.592987	0.602988	0.613253	0.623281	0.634936	0.640291	0.64652	0.657906	0.686874	0.725773	0.746959	0.751289	0.751289	0.747482	0.689263	0.674135	0.661932	0.652596	0.648679	0.645699	0.640995	0.636885	0.633287	0.629876	0.628117	0.62356	0.622785	0.620095	0.614807	0.610687	0.608845	0.603618	0.601442	0.597039	0.596129
	0.2425		0.287087	0.287087	0.226793	0.226793	0.299117	0.363548	0.417577	0.462072	0.495444	0.521205	0.549816	0.568275	0.58364	0.602944	0.610803	0.621958	0.634285	0.640291	0.64652	0.656674	0.684576	0.719573	0.742083	0.749532	0.750795	0.748159	0.689263	0.674135	0.661632	0.652596	0.647844	0.645699	0.640663	0.635206	0.631602	0.62923	0.624963	0.622961	0.619818	0.620076	0.618928	0.610687	0.603618	0.602261	0.60088	0.59859	0.595856
	0.245		0.311717	0.311717	0.219725	0.219725	0.296085	0.358807	0.410235	0.455661	0.491774	0.521205	0.543492	0.563084	0.581712	0.594778	0.609573	0.621842	0.631448	0.639415	0.64511	0.656674	0.68522	0.718109	0.736941	0.746872	0.750795	0.748159	0.692187	0.670373	0.66085	0.652596	0.647844	0.64267	0.639924	0.635953	0.631602	0.629509	0.624963	0.622961	0.619812	0.619065	0.617766	0.608845	0.603618	0.602261	0.600628	0.59859	0.593184
	0.2475		0.344528	0.344528	0.219382	0.219382	0.292843	0.357341	0.410003	0.449214	0.484498	0.518668	0.543492	0.563084	0.577798	0.592868	0.607955	0.621588	0.629727	0.633747	0.64511	0.654835	0.68522	0.71771	0.735748	0.741893	0.746872	0.739484	0.692187	0.668152	0.659633	0.650865	0.643578	0.640869	0.635953	0.632752	0.631332	0.62923	0.623132	0.619096	0.619065	0.618965	0.616029	0.607131	0.604449	0.600628	0.597103	0.594834	0.591239
	0.25		0.371024	0.371024	0.215857	0.215857	0.286623	0.354204	0.407385	0.446202	0.478996	0.512612	0.541787	0.558754	0.57478	0.590048	0.60432	0.617886	0.628795	0.633747	0.639685	0.654835	0.68522	0.717615	0.735115	0.741893	0.741893	0.737011	0.688688	0.667086	0.657344	0.647801	0.642067	0.63669	0.633288	0.632752	0.631332	0.625538	0.620424	0.618965	0.617766	0.616387	0.613723	0.605606	0.604449	0.598677	0.595561	0.593033	0.588889
	0.2525		0.388311	0.388311	0.211809	0.211809	0.282232	0.345286	0.40081	0.444815	0.478848	0.509391	0.541787	0.555525	0.572697	0.586727	0.600538	0.61266	0.622191	0.63315	0.637858	0.647179	0.68172	0.714553	0.733255	0.741704	0.741704	0.734934	0.684646	0.665445	0.653177	0.645132	0.638457	0.636325	0.633288	0.631842	0.627759	0.622868	0.618545	0.616387	0.615611	0.614423	0.608988	0.604747	0.604031	0.598355	0.597201	0.593951	0.588889
	0.255		0.400882	0.400882	0.211475	0.211475	0.281103	0.342264	0.396212	0.44203	0.477617	0.50891	0.531673	0.550474	0.568932	0.586294	0.599316	0.609286	0.621388	0.632788	0.6364	0.645094	0.677223	0.713348	0.733255	0.740177	0.740177	0.734238	0.680702	0.657543	0.648771	0.642371	0.638256	0.635117	0.633269	0.629749	0.622868	0.618792	0.616131	0.615071	0.614423	0.609298	0.604031	0.602958	0.598677	0.598264	0.597524	0.595891	0.59081
	0.2575		0.40211	0.40211	0.20818	0.20818	0.275835	0.342079	0.394879	0.437478	0.475548	0.504942	0.526976	0.550474	0.56738	0.584353	0.59743	0.609286	0.619846	0.624419	0.635132	0.643839	0.677223	0.713348	0.734303	0.740177	0.740177	0.73089	0.679939	0.657543	0.646215	0.64128	0.636943	0.636325	0.632298	0.627759	0.622518	0.618792	0.616131	0.614474	0.612436	0.608988	0.602958	0.60041	0.596455	0.595891	0.595928	0.595891	0.59081
	0.26		0.405699	0.405699	0.207426	0.207426	0.272671	0.335806	0.389948	0.430575	0.463995	0.500471	0.523001	0.550474	0.565547	0.57966	0.595167	0.608431	0.617259	0.622643	0.633868	0.643491	0.676294	0.713348	0.734303	0.739939	0.739939	0.727626	0.677479	0.65611	0.645209	0.639692	0.637087	0.635078	0.630303	0.623291	0.622518	0.618792	0.615	0.614287	0.61048	0.605671	0.602958	0.599323	0.595461	0.595318	0.594518	0.59081	0.588409
	0.2625		0.40211	0.40211	0.205896	0.205896	0.272671	0.333073	0.385662	0.428868	0.46339	0.49341	0.518718	0.540664	0.565547	0.579554	0.593725	0.606768	0.613678	0.622643	0.632235	0.638195	0.667764	0.701566	0.731136	0.735598	0.734494	0.727626	0.676827	0.655778	0.645209	0.639692	0.636943	0.633688	0.626421	0.623075	0.622518	0.620768	0.615	0.610668	0.606285	0.603745	0.60161	0.599323	0.595461	0.594668	0.593427	0.588695	0.58589
	0.265		0.406422	0.406422	0.203274	0.203274	0.271874	0.327852	0.380196	0.425915	0.460697	0.493255	0.512873	0.538843	0.561307	0.573827	0.586345	0.601069	0.607631	0.618495	0.632084	0.636721	0.664936	0.701566	0.724168	0.732561	0.732561	0.723277	0.671533	0.652762	0.645209	0.639692	0.634677	0.626421	0.623075	0.621901	0.619176	0.615993	0.613867	0.610668	0.605671	0.602831	0.601197	0.599323	0.595139	0.593427	0.589956	0.58589	0.58129
	0.2675		0.40777	0.40777	0.203274	0.203274	0.268241	0.326139	0.379483	0.42255	0.457419	0.49311	0.512873	0.537798	0.555508	0.568975	0.583855	0.597267	0.604343	0.612175	0.62587	0.633314	0.665243	0.701566	0.722585	0.730864	0.730864	0.723277	0.671533	0.65238	0.644734	0.636383	0.627944	0.623684	0.621901	0.619176	0.615781	0.613867	0.610802	0.609465	0.606306	0.60161	0.600812	0.594695	0.592989	0.592672	0.586174	0.583988	0.579925
	0.27		0.415716	0.415716	0.201823	0.201823	0.264361	0.324136	0.375191	0.418025	0.456961	0.49292	0.513012	0.537299	0.551358	0.565548	0.583054	0.596868	0.601828	0.605437	0.620287	0.632084	0.665243	0.700893	0.720015	0.728299	0.728299	0.723629	0.670531	0.65119	0.644719	0.635522	0.627944	0.623684	0.621901	0.614591	0.612828	0.610273	0.608769	0.608456	0.604967	0.601017	0.594695	0.592672	0.591938	0.587359	0.58468	0.582571	0.579925
	0.2725		0.420411	0.420411	0.201823	0.201823	0.264314	0.321717	0.370387	0.41416	0.45434	0.487203	0.513012	0.530307	0.547577	0.563032	0.579975	0.59423	0.601251	0.605437	0.617259	0.630787	0.665243	0.700127	0.716256	0.723725	0.724799	0.723629	0.66754	0.650885	0.640934	0.633832	0.627229	0.623684	0.622729	0.612843	0.611692	0.608769	0.606399	0.604967	0.602287	0.596979	0.593338	0.591878	0.589434	0.586179	0.584185	0.581174	0.578842
	0.275		0.428885	0.428885	0.202745	0.202745	0.264065	0.319185	0.370387	0.41416	0.451018	0.48664	0.509706	0.523874	0.544303	0.562315	0.577148	0.590293	0.601223	0.605692	0.617137	0.62663	0.661533	0.69735	0.716256	0.723725	0.724799	0.720592	0.66521	0.650786	0.636778	0.628064	0.624675	0.622768	0.619604	0.612843	0.610273	0.607002	0.604967	0.602287	0.600161	0.594724	0.593014	0.590734	0.589019	0.586179	0.581884	0.580036	0.57835
	0.2775		0.439367	0.439367	0.202914	0.202914	0.262855	0.319185	0.369517	0.413641	0.450789	0.482839	0.506614	0.523787	0.542761	0.562248	0.576211	0.588482	0.600584	0.605692	0.617137	0.62605	0.655937	0.69735	0.717522	0.722603	0.722603	0.718009	0.66521	0.647995	0.636372	0.627229	0.622768	0.620356	0.61944	0.612294	0.609963	0.606984	0.602287	0.600569	0.599387	0.594702	0.593014	0.589019	0.586499	0.584775	0.581884	0.580036	0.57835
	0.28		0.439367	0.439367	0.203727	0.203727	0.262839	0.317332	0.368519	0.409703	0.446851	0.4788	0.506232	0.523497	0.539709	0.556654	0.568955	0.58259	0.59719	0.603293	0.615454	0.618865	0.655418	0.694112	0.713528	0.722603	0.722603	0.716615	0.66521	0.644409	0.636322	0.626162	0.620356	0.61944	0.616166	0.612294	0.607096	0.60689	0.601147	0.599387	0.598065	0.594702	0.592631	0.587153	0.586697	0.584775	0.582886	0.579914	0.577925
	0.2825		0.436731	0.436731	0.204515	0.204515	0.258746	0.314538	0.361526	0.403884	0.441382	0.466293	0.492358	0.518807	0.532984	0.549109	0.565261	0.580805	0.594149	0.603293	0.608355	0.616313	0.655418	0.694985	0.712775	0.718325	0.718037	0.716615	0.661395	0.640053	0.632486	0.628873	0.621188	0.616947	0.613678	0.608604	0.606128	0.603103	0.599967	0.598065	0.59415	0.593215	0.590042	0.586697	0.585055	0.584621	0.582944	0.578885	0.576696
	0.285		0.431723	0.431723	0.204884	0.204884	0.258746	0.311616	0.360101	0.401567	0.434917	0.466293	0.492005	0.517855	0.530282	0.549109	0.565261	0.580805	0.594149	0.603293	0.610388	0.616313	0.655453	0.693794	0.709825	0.715757	0.716615	0.710472	0.658599	0.63647	0.628901	0.623804	0.618743	0.614009	0.60998	0.606128	0.603282	0.601295	0.597902	0.594056	0.591909	0.590042	0.588614	0.586697	0.584621	0.582944	0.579539	0.577925	0.575448
	0.2875		0.428221	0.428221	0.207249	0.207249	0.258746	0.310454	0.359384	0.40018	0.434772	0.46571	0.491897	0.511066	0.52977	0.549255	0.563186	0.576528	0.589937	0.597873	0.605287	0.615367	0.655453	0.689105	0.709825	0.715757	0.715757	0.705046	0.649545	0.63647	0.629858	0.621188	0.614009	0.611814	0.609143	0.60332	0.602707	0.600308	0.597902	0.591909	0.58989	0.588614	0.588385	0.583388	0.581953	0.579539	0.578425	0.573284	0.569062
	0.29		0.423566	0.423566	0.207344	0.207344	0.257615	0.309524	0.357183	0.397923	0.43277	0.463827	0.489834	0.507714	0.52977	0.549255	0.561344	0.575471	0.589937	0.596227	0.604934	0.614369	0.650238	0.689105	0.709468	0.715393	0.715393	0.703193	0.647296	0.63647	0.628716	0.617489	0.61316	0.611214	0.609143	0.60332	0.600308	0.597902	0.595724	0.591397	0.589949	0.588385	0.585493	0.581953	0.579539	0.576349	0.576349	0.569248	0.566731
	0.2925		0.423566	0.423566	0.208311	0.208311	0.257615	0.309524	0.356324	0.396807	0.430129	0.457175	0.483475	0.507714	0.528173	0.545508	0.5589	0.570209	0.582458	0.595487	0.600352	0.60871	0.649402	0.689274	0.706103	0.712001	0.712001	0.70247	0.645239	0.632381	0.626578	0.617356	0.612435	0.611214	0.603655	0.602751	0.599662	0.595724	0.593815	0.590155	0.589949	0.588773	0.581953	0.580125	0.576936	0.574933	0.571784	0.567311	0.565518
	0.295		0.430241	0.430241	0.209352	0.209352	0.261508	0.309913	0.354981	0.394627	0.427245	0.454881	0.479514	0.507714	0.525468	0.54266	0.55815	0.569003	0.580486	0.595487	0.599672	0.604421	0.649402	0.689274	0.704238	0.711437	0.711437	0.696813	0.641151	0.629275	0.621921	0.615458	0.612399	0.607824	0.603655	0.602806	0.596345	0.594073	0.593815	0.590155	0.589805	0.586957	0.581737	0.578892	0.576244	0.574261	0.571162	0.566226	0.565518
	0.2975		0.439448	0.439448	0.210226	0.210226	0.261845	0.310176	0.35327	0.389564	0.42269	0.454109	0.47909	0.503282	0.521997	0.540065	0.554658	0.566792	0.578963	0.591137	0.59913	0.604421	0.648287	0.685405	0.703881	0.711004	0.711004	0.695026	0.640915	0.629158	0.621921	0.612435	0.60922	0.605424	0.603172	0.601666	0.595816	0.594482	0.593772	0.589805	0.588419	0.586665	0.581649	0.576936	0.574835	0.573402	0.569711	0.565789	0.565114
	0.3		0.450439	0.450439	0.216123	0.216123	0.261845	0.311541	0.35327	0.389381	0.417952	0.451057	0.478174	0.501258	0.519503	0.538699	0.552154	0.562302	0.573207	0.582283	0.59815	0.603668	0.645483	0.685405	0.701622	0.708851	0.708851	0.694079	0.640915	0.629158	0.621315	0.611484	0.607233	0.603483	0.602494	0.601666	0.595318	0.594482	0.589301	0.588494	0.586665	0.583157	0.578539	0.574835	0.574489	0.572343	0.569711	0.564509	0.564417
	0.3025		0.455976	0.455976	0.218299	0.218299	0.261845	0.312417	0.35327	0.385942	0.417272	0.440982	0.473495	0.49869	0.517729	0.538107	0.551357	0.561003	0.571364	0.581332	0.595324	0.604078	0.648287	0.683859	0.699564	0.70663	0.70663	0.689244	0.640691	0.623149	0.61373	0.611147	0.604798	0.602821	0.601527	0.599256	0.59379	0.588494	0.586472	0.586472	0.582476	0.578539	0.574835	0.573071	0.57102	0.570583	0.567882	0.564446	0.563485
	0.305		0.457923	0.457923	0.221666	0.221666	0.262465	0.3117	0.351095	0.383581	0.411238	0.440461	0.468151	0.491006	0.511233	0.528215	0.545626	0.560416	0.570029	0.581332	0.590359	0.601554	0.647253	0.681565	0.696962	0.704186	0.704186	0.685059	0.640429	0.621777	0.61373	0.610609	0.604058	0.601527	0.598528	0.594153	0.589534	0.584286	0.583379	0.582476	0.579582	0.577186	0.573071	0.569584	0.569584	0.568705	0.566823	0.564446	0.563134
	0.3075		0.46546	0.46546	0.221332	0.221332	0.263456	0.3117	0.349584	0.38243	0.411128	0.435113	0.466409	0.490851	0.507504	0.52645	0.539863	0.552469	0.564142	0.576916	0.588413	0.601554	0.647253	0.681565	0.696962	0.703452	0.703452	0.683318	0.639332	0.621777	0.613858	0.607735	0.602821	0.598528	0.59379	0.592994	0.587812	0.583379	0.582184	0.579983	0.579308	0.577186	0.572159	0.568705	0.56797	0.567882	0.565221	0.564351	0.561386
	0.31		0.475131	0.475131	0.226073	0.226073	0.264844	0.310961	0.348442	0.379893	0.410789	0.435113	0.46059	0.490354	0.506856	0.524951	0.539333	0.550732	0.564142	0.576916	0.586492	0.595232	0.641196	0.681565	0.696962	0.703452	0.703452	0.682419	0.636898	0.620386	0.613858	0.602967	0.598763	0.596275	0.592994	0.589534	0.586067	0.583379	0.581765	0.579983	0.578961	0.573398	0.571996	0.570299	0.56631	0.563397	0.563313	0.563397	0.558193
	0.3125		0.481865	0.481865	0.231249	0.231249	0.268431	0.309398	0.345956	0.379882	0.408996	0.434757	0.459725	0.488021	0.501335	0.520727	0.536619	0.55064	0.564142	0.576916	0.586492	0.59512	0.640539	0.67791	0.695782	0.702113	0.702113	0.682419	0.632882	0.615168	0.607507	0.60258	0.598763	0.594306	0.592994	0.588156	0.585959	0.583125	0.581765	0.577345	0.573733	0.571996	0.570883	0.566791	0.563313	0.562905	0.561941	0.560682	0.558193
	0.315		0.490579	0.490579	0.2329	0.2329	0.27246	0.309398	0.345956	0.377125	0.405499	0.434757	0.459152	0.484514	0.498417	0.515568	0.534162	0.550023	0.563117	0.574311	0.581912	0.589714	0.637986	0.672844	0.690257	0.700168	0.700168	0.680356	0.628421	0.61155	0.605004	0.60139	0.598763	0.594306	0.589362	0.587649	0.585959	0.582879	0.57772	0.573868	0.57261	0.570771	0.568157	0.564477	0.561682	0.56015	0.560665	0.559624	0.558193
	0.3175		0.49556	0.49556	0.234756	0.234756	0.27246	0.311144	0.348335	0.376928	0.404724	0.434757	0.457397	0.479054	0.498172	0.515568	0.533856	0.548557	0.55843	0.567335	0.576443	0.58407	0.636776	0.670782	0.685832	0.696356	0.696356	0.676477	0.628421	0.611494	0.605004	0.600438	0.598265	0.593456	0.590547	0.587649	0.584452	0.57958	0.57772	0.57449	0.572646	0.570084	0.566791	0.564477	0.561682	0.559624	0.559624	0.557143	0.556131
	0.32		0.49556	0.49556	0.238532	0.238532	0.273039	0.313783	0.348335	0.376928	0.404482	0.432422	0.453945	0.473506	0.498172	0.515568	0.532737	0.545943	0.556303	0.566064	0.576443	0.583739	0.635099	0.670782	0.685832	0.695272	0.695272	0.673489	0.628421	0.611176	0.605004	0.599479	0.595619	0.591007	0.587649	0.586597	0.581019	0.578204	0.57772	0.575148	0.573868	0.570084	0.565471	0.563752	0.561682	0.559062	0.557488	0.556131	0.554051
	0.3225		0.484193	0.484193	0.240219	0.240219	0.276235	0.315344	0.346774	0.376928	0.404443	0.424775	0.451643	0.473506	0.495589	0.512169	0.527559	0.542228	0.555355	0.563007	0.574068	0.581709	0.632038	0.670638	0.684213	0.695013	0.695013	0.672611	0.619295	0.609163	0.602827	0.593456	0.591266	0.588919	0.586597	0.581241	0.580351	0.576946	0.575914	0.575148	0.57449	0.567979	0.565471	0.564873	0.562716	0.557981	0.556655	0.554886	0.552294
	0.325		0.473051	0.473051	0.241567	0.241567	0.278052	0.315344	0.34664	0.376223	0.401381	0.422556	0.449126	0.47419	0.490715	0.509671	0.527559	0.542228	0.553948	0.566064	0.575884	0.581548	0.632038	0.669416	0.683303	0.690797	0.690797	0.665214	0.619295	0.606266	0.59863	0.592683	0.588919	0.587137	0.585229	0.581019	0.580235	0.574209	0.572834	0.572522	0.568115	0.566424	0.564958	0.562965	0.559551	0.557488	0.554428	0.553244	0.550053
	0.3275		0.440176	0.440176	0.243176	0.243176	0.279273	0.314269	0.34664	0.376223	0.401381	0.421673	0.448455	0.47419	0.48898	0.507176	0.523332	0.540544	0.553499	0.562988	0.572282	0.581548	0.631266	0.664571	0.681056	0.689979	0.689979	0.665214	0.621761	0.607823	0.595751	0.591266	0.588919	0.586798	0.580372	0.580235	0.576441	0.574063	0.572834	0.570185	0.566647	0.564958	0.562965	0.560165	0.557261	0.554428	0.553718	0.553244	0.550053
	0.33		0.413232	0.413232	0.247061	0.247061	0.280406	0.314269	0.346927	0.375759	0.400209	0.421607	0.442607	0.465986	0.488613	0.507176	0.519984	0.536546	0.553499	0.562988	0.572282	0.578604	0.631266	0.664571	0.680554	0.685563	0.685563	0.665214	0.621761	0.605083	0.595751	0.59023	0.587137	0.58448	0.579564	0.579159	0.576031	0.574063	0.572522	0.567558	0.565685	0.5628	0.560165	0.559533	0.555802	0.554428	0.553244	0.553244	0.550053
	0.3325		0.399084	0.399084	0.249832	0.249832	0.286384	0.318552	0.348055	0.375716	0.399825	0.419934	0.442607	0.465026	0.485559	0.503605	0.519984	0.533229	0.54461	0.556453	0.568695	0.578604	0.628792	0.663296	0.679408	0.685009	0.685009	0.662543	0.615725	0.603043	0.593803	0.588893	0.58448	0.580085	0.579159	0.576427	0.574575	0.573421	0.56953	0.567096	0.563514	0.562041	0.557978	0.555802	0.555375	0.55372	0.553114	0.552258	0.54672
	0.335		0.398367	0.398367	0.25707	0.25707	0.28714	0.320984	0.348413	0.373885	0.397888	0.419934	0.443691	0.462305	0.485432	0.502544	0.519339	0.532128	0.54192	0.553902	0.567305	0.575462	0.624244	0.663296	0.677619	0.684449	0.684449	0.662543	0.615624	0.596009	0.59023	0.586687	0.58448	0.580728	0.577346	0.575709	0.574575	0.570306	0.567558	0.565679	0.562041	0.56092	0.556039	0.555202	0.555126	0.55372	0.551604	0.547226	0.544172
	0.3375		0.396926	0.396926	0.263576	0.263576	0.291148	0.322854	0.349805	0.373885	0.397888	0.420416	0.443691	0.458816	0.482042	0.501329	0.518824	0.530401	0.539407	0.551493	0.563326	0.568542	0.622178	0.663324	0.677619	0.682587	0.682587	0.662543	0.615043	0.595578	0.588732	0.586687	0.584768	0.580918	0.577734	0.575709	0.572723	0.568942	0.565317	0.562938	0.560343	0.556986	0.555134	0.553299	0.553299	0.551791	0.547351	0.54672	0.54334
	0.34		0.394711	0.394711	0.265139	0.265139	0.297873	0.325841	0.353357	0.37697	0.398455	0.420416	0.44045	0.457036	0.476225	0.495283	0.513816	0.525306	0.534601	0.54756	0.557359	0.568542	0.622178	0.663603	0.675545	0.682587	0.682587	0.661704	0.613868	0.59458	0.588732	0.586557	0.584075	0.578795	0.576614	0.575709	0.572723	0.565679	0.563418	0.561427	0.559093	0.556874	0.553299	0.551791	0.551356	0.547351	0.546736	0.54377	0.541164
	0.3425		0.386623	0.386623	0.266335	0.266335	0.298351	0.330006	0.354863	0.376992	0.398841	0.419574	0.437889	0.453168	0.476225	0.493156	0.505822	0.519289	0.533653	0.543781	0.555885	0.565724	0.623601	0.663324	0.675545	0.682593	0.682593	0.657631	0.611171	0.59458	0.588732	0.584768	0.580918	0.576595	0.576075	0.573345	0.569249	0.566172	0.562982	0.561427	0.559093	0.556874	0.553895	0.551356	0.550217	0.546736	0.545639	0.540876	0.540392
	0.345		0.382444	0.382444	0.271793	0.271793	0.299863	0.331171	0.354863	0.376992	0.398841	0.417688	0.43634	0.453168	0.476225	0.492342	0.505666	0.519289	0.532806	0.543781	0.554782	0.567377	0.62387	0.657307	0.675545	0.682593	0.682593	0.65526	0.608705	0.593165	0.586917	0.581919	0.576595	0.575462	0.570163	0.569441	0.567911	0.566172	0.564232	0.561613	0.558998	0.55686	0.553895	0.550317	0.54705	0.544691	0.540876	0.540104	0.538909
	0.3475		0.36176	0.36176	0.272691	0.272691	0.303081	0.335071	0.355184	0.376992	0.398192	0.416755	0.437889	0.453509	0.472087	0.484668	0.502881	0.519137	0.530532	0.541725	0.552846	0.565724	0.624149	0.652082	0.672802	0.679543	0.679543	0.651996	0.608705	0.592398	0.583176	0.577128	0.575462	0.570163	0.568636	0.567364	0.566665	0.564232	0.562982	0.561613	0.55713	0.55438	0.553609	0.54705	0.545919	0.544691	0.54022	0.540003	0.53854
	0.35		0.343984	0.343984	0.280697	0.280697	0.303081	0.335071	0.35854	0.378059	0.396766	0.416658	0.43634	0.453509	0.470337	0.483869	0.500716	0.51658	0.52934	0.540384	0.550878	0.563278	0.62387	0.652082	0.670716	0.675885	0.675885	0.651996	0.604862	0.592398	0.583176	0.576468	0.575462	0.573911	0.568636	0.565811	0.563626	0.561737	0.561737	0.559086	0.555735	0.55438	0.552521	0.54705	0.545919	0.544278	0.54335	0.54022	0.536831
	0.3525		0.335102	0.335102	0.285962	0.285962	0.309336	0.337432	0.360668	0.378059	0.395956	0.416372	0.433026	0.446006	0.470322	0.483646	0.500716	0.514839	0.524118	0.535495	0.547289	0.562862	0.621285	0.657868	0.670716	0.675885	0.675885	0.653708	0.604862	0.591345	0.586127	0.576778	0.575948	0.573911	0.568636	0.565515	0.560427	0.559476	0.559476	0.556149	0.554927	0.552521	0.550615	0.547029	0.544737	0.544278	0.542212	0.541681	0.535789
	0.355		0.322895	0.322895	0.287113	0.287113	0.315158	0.337848	0.361187	0.378502	0.393919	0.411935	0.432512	0.446006	0.46642	0.483386	0.499604	0.513098	0.522749	0.533485	0.547232	0.559628	0.617522	0.657868	0.670716	0.675193	0.675193	0.653708	0.604107	0.588621	0.584984	0.577574	0.575948	0.573081	0.570291	0.565515	0.559476	0.559086	0.557894	0.555396	0.554729	0.552288	0.54959	0.548324	0.544737	0.542212	0.540874	0.536751	0.535083
	0.3575		0.314627	0.314627	0.293119	0.293119	0.318901	0.339625	0.363439	0.380473	0.393919	0.411935	0.432304	0.447481	0.46642	0.478717	0.497699	0.512552	0.521082	0.5303	0.545304	0.558135	0.614391	0.65429	0.665998	0.671828	0.669953	0.650861	0.600704	0.587812	0.583826	0.578945	0.576778	0.573036	0.565937	0.561794	0.559117	0.557177	0.556133	0.553028	0.55218	0.549898	0.548377	0.546151	0.542955	0.540874	0.536118	0.536118	0.535083
	0.36		0.307104	0.307104	0.2976	0.299966	0.322682	0.344031	0.367987	0.384875	0.396422	0.411447	0.432304	0.447481	0.464563	0.478717	0.494033	0.507093	0.517878	0.529287	0.54131	0.553286	0.614391	0.653518	0.665454	0.669131	0.669131	0.647242	0.600063	0.587812	0.581134	0.578945	0.573507	0.569419	0.562855	0.560859	0.557894	0.555949	0.555128	0.553	0.550592	0.54877	0.547372	0.545092	0.542955	0.536751	0.535977	0.536118	0.535379
	0.3625		0.2976	0.2976	0.2976	0.302525	0.327555	0.348922	0.370105	0.384875	0.396422	0.411109	0.42985	0.446474	0.464563	0.478717	0.493296	0.503604	0.512794	0.521335	0.5367	0.54933	0.618464	0.653318	0.665454	0.668047	0.668047	0.643791	0.598328	0.587812	0.57942	0.577483	0.572502	0.563766	0.561495	0.559927	0.556444	0.554421	0.553	0.551608	0.549143	0.547372	0.545289	0.544385	0.542955	0.536231	0.535977	0.535505	0.532533
	0.365		0.289324	0.289324	0.289324	0.305376	0.3322	0.352079	0.370206	0.384875	0.396422	0.411109	0.428977	0.440429	0.454688	0.476119	0.489476	0.502262	0.511658	0.521093	0.5367	0.54933	0.618464	0.653318	0.665454	0.666603	0.666603	0.640418	0.593354	0.580652	0.577483	0.572502	0.566488	0.563766	0.561495	0.55848	0.554421	0.552669	0.5519	0.55173	0.548994	0.545289	0.544385	0.543621	0.541631	0.537585	0.535977	0.532533	0.530113
	0.3675		0.281893	0.281893	0.281893	0.315404	0.332245	0.352741	0.372711	0.38705	0.397942	0.411109	0.426704	0.440429	0.454688	0.4757	0.489476	0.500659	0.509368	0.521093	0.534937	0.54933	0.615045	0.651389	0.663009	0.666648	0.666648	0.638724	0.593109	0.578888	0.572351	0.567345	0.566385	0.563076	0.558921	0.555136	0.553056	0.55173	0.55173	0.549143	0.545022	0.544835	0.544222	0.541631	0.538722	0.536231	0.532875	0.530093	0.529411
	0.37		0.277012	0.277012	0.277012	0.316809	0.335348	0.354259	0.37346	0.387834	0.398135	0.411109	0.424373	0.439376	0.454688	0.475415	0.492345	0.500659	0.508138	0.520824	0.536523	0.543544	0.613557	0.650764	0.662254	0.665911	0.665911	0.638724	0.58966	0.572917	0.570669	0.566842	0.56483	0.561674	0.556406	0.553512	0.552531	0.5519	0.54724	0.544877	0.544222	0.54325	0.540766	0.539093	0.53573	0.534164	0.53253	0.529498	0.529068
	0.3725		0.272178	0.275168	0.275168	0.318426	0.343892	0.360195	0.376591	0.388284	0.39913	0.411109	0.424154	0.439376	0.454575	0.47478	0.492345	0.500659	0.507443	0.520358	0.531879	0.539244	0.614328	0.650764	0.656758	0.663562	0.663562	0.638724	0.587705	0.571408	0.569137	0.566842	0.563076	0.558921	0.555136	0.553512	0.552135	0.551659	0.544877	0.544287	0.542342	0.540537	0.539767	0.535572	0.534164	0.532875	0.53253	0.529498	0.529068
	0.375		0.266659	0.275168	0.275168	0.322434	0.34399	0.365802	0.381269	0.391756	0.400493	0.410086	0.422532	0.436913	0.454462	0.467465	0.481332	0.493442	0.505674	0.518621	0.530268	0.539244	0.613557	0.647548	0.656758	0.663562	0.663562	0.633181	0.587705	0.572917	0.569137	0.56483	0.561749	0.55573	0.553816	0.552366	0.552082	0.548497	0.544881	0.544287	0.541701	0.540428	0.538279	0.53595	0.535572	0.532925	0.53253	0.531348	0.528723
	0.3775		0.258262	0.282175	0.282175	0.329387	0.348625	0.373731	0.387009	0.392821	0.400493	0.408107	0.418982	0.436913	0.450809	0.467418	0.480968	0.493276	0.503715	0.513887	0.529591	0.543322	0.611949	0.647548	0.656758	0.661482	0.661482	0.631482	0.587841	0.573916	0.567728	0.563694	0.55747	0.554719	0.553112	0.552135	0.549253	0.545477	0.544819	0.541701	0.540428	0.538506	0.537312	0.535947	0.534564	0.53116	0.53116	0.53116	0.525575
	0.38		0.251612	0.282751	0.282751	0.337022	0.35659	0.376857	0.387052	0.393194	0.400493	0.408107	0.418982	0.437333	0.449783	0.46474	0.480634	0.492413	0.501348	0.513356	0.528469	0.543648	0.611949	0.648189	0.656525	0.661319	0.661319	0.631482	0.587841	0.574095	0.566817	0.561192	0.55747	0.554042	0.552366	0.549253	0.547574	0.545477	0.545185	0.541701	0.539908	0.538275	0.537312	0.535947	0.532762	0.530585	0.529119	0.526332	0.524868
	0.3825		0.244969	0.284278	0.284278	0.337461	0.362079	0.379007	0.387375	0.393194	0.400989	0.410613	0.421239	0.437333	0.443005	0.463261	0.479644	0.49115	0.499492	0.511147	0.528469	0.543648	0.614349	0.648189	0.655003	0.658997	0.658997	0.63094	0.583278	0.574095	0.565077	0.559871	0.557103	0.552938	0.550788	0.548239	0.545721	0.544894	0.542243	0.541082	0.540064	0.538506	0.537312	0.534564	0.529119	0.527515	0.527515	0.526332	0.524868
	0.385		0.239278	0.291	0.291	0.338729	0.364528	0.38254	0.390524	0.39628	0.403339	0.412031	0.422288	0.434947	0.443005	0.463261	0.477918	0.489988	0.499492	0.511147	0.523603	0.537187	0.614349	0.644075	0.653136	0.658898	0.658898	0.63094	0.583278	0.57194	0.562713	0.557242	0.554501	0.552916	0.551212	0.548239	0.545721	0.54453	0.541713	0.540662	0.539908	0.53926	0.536724	0.530799	0.527149	0.526789	0.527149	0.526332	0.523654
	0.3875		0.23708	0.296957	0.296957	0.342363	0.368459	0.384795	0.392963	0.399818	0.405716	0.412789	0.422288	0.434654	0.446246	0.464676	0.477918	0.488069	0.499357	0.511663	0.52062	0.534536	0.613407	0.644075	0.653136	0.65856	0.65856	0.63094	0.583278	0.567482	0.562393	0.556976	0.552938	0.551212	0.551192	0.55086	0.546238	0.542474	0.537814	0.536713	0.536451	0.536451	0.533745	0.529996	0.526629	0.526043	0.523884	0.523654	0.521241
	0.39		0.233705	0.299947	0.299947	0.350969	0.370812	0.386948	0.394246	0.40155	0.407556	0.412789	0.422672	0.434947	0.446246	0.464676	0.477647	0.486588	0.498011	0.511663	0.520093	0.532637	0.610007	0.640369	0.655803	0.657691	0.656698	0.630142	0.581886	0.567482	0.562015	0.555516	0.553186	0.551169	0.551062	0.548244	0.544417	0.537814	0.535432	0.53325	0.53274	0.532366	0.529996	0.528675	0.527054	0.526043	0.522107	0.521076	0.520075
	0.3925		0.231408	0.299947	0.30287	0.351323	0.374514	0.390495	0.396178	0.405086	0.409636	0.412002	0.422672	0.435602	0.444946	0.457492	0.469171	0.483652	0.494801	0.502636	0.51946	0.532637	0.607884	0.640369	0.655152	0.655803	0.65187	0.617937	0.577126	0.567482	0.562228	0.555451	0.552477	0.55086	0.548244	0.544426	0.540513	0.537814	0.537293	0.533887	0.53274	0.532366	0.529345	0.528049	0.527054	0.523059	0.522107	0.521071	0.519838
	0.395		0.231408	0.295895	0.308422	0.357051	0.376314	0.394246	0.401811	0.407556	0.410246	0.414906	0.423035	0.435602	0.442829	0.457331	0.467595	0.481532	0.491181	0.501724	0.513018	0.529467	0.607506	0.640369	0.650752	0.653507	0.65187	0.617937	0.574853	0.563058	0.561692	0.553818	0.551894	0.550655	0.545545	0.544417	0.540513	0.537293	0.535432	0.531758	0.531385	0.531181	0.529294	0.528675	0.527054	0.523059	0.521076	0.519838	0.518021
	0.3975		0.232358	0.295321	0.312132	0.360477	0.37935	0.401811	0.405253	0.409636	0.41342	0.417236	0.42436	0.433474	0.442829	0.457492	0.466629	0.477533	0.489503	0.498897	0.50912	0.528064	0.607506	0.644598	0.650752	0.653507	0.649972	0.614782	0.572654	0.562228	0.559106	0.551894	0.550508	0.550263	0.545024	0.544364	0.540811	0.537293	0.535005	0.531758	0.531181	0.529294	0.528844	0.523874	0.523749	0.522094	0.517728	0.518027	0.517728
	0.4		0.233427	0.288217	0.314141	0.362891	0.38494	0.402686	0.408434	0.412266	0.414906	0.417236	0.42436	0.433474	0.442939	0.457331	0.466629	0.476941	0.489189	0.498251	0.508034	0.525649	0.607116	0.644598	0.64967	0.653507	0.649972	0.614539	0.572377	0.561692	0.553604	0.551505	0.54668	0.545545	0.544696	0.543909	0.538879	0.535005	0.531758	0.530465	0.526667	0.52564	0.525575	0.523749	0.522312	0.521162	0.517055	0.517728	0.516346
	0.4025		0.233114	0.2708	0.315769	0.365138	0.391881	0.405859	0.408832	0.41342	0.415381	0.417236	0.423711	0.434755	0.44332	0.456663	0.466629	0.47537	0.485746	0.497488	0.506727	0.525649	0.607116	0.64429	0.64967	0.649972	0.64996	0.614539	0.571022	0.56148	0.553604	0.550508	0.546097	0.543909	0.541842	0.538879	0.53574	0.533959	0.533021	0.530465	0.525754	0.525132	0.522312	0.521043	0.518383	0.518383	0.517728	0.517728	0.516346
	0.405		0.233114	0.257107	0.32071	0.371563	0.397443	0.407181	0.411245	0.414809	0.417136	0.420532	0.423711	0.437208	0.44332	0.456251	0.465488	0.474437	0.484195	0.494525	0.506727	0.525649	0.607116	0.639586	0.644676	0.649779	0.649779	0.614539	0.570984	0.56148	0.553663	0.548909	0.546097	0.5419	0.538879	0.536264	0.534699	0.533586	0.532195	0.530465	0.526667	0.525132	0.520757	0.518776	0.518078	0.517889	0.516408	0.5159	0.514779
	0.4075		0.230028	0.248457	0.321976	0.375239	0.398606	0.407722	0.414231	0.417957	0.420117	0.421981	0.424233	0.437208	0.440988	0.455422	0.463996	0.47436	0.483822	0.491457	0.499984	0.521612	0.605921	0.634894	0.644676	0.646781	0.646781	0.613104	0.568137	0.559892	0.553663	0.548909	0.546128	0.543418	0.538119	0.53574	0.534699	0.533586	0.532195	0.528722	0.525864	0.5219	0.519501	0.517614	0.517889	0.517889	0.516408	0.513981	0.512297
	0.41		0.230023	0.235093	0.323827	0.377452	0.398649	0.408349	0.417957	0.420117	0.420438	0.421981	0.424233	0.433328	0.440988	0.453623	0.46307	0.47279	0.483114	0.490688	0.497887	0.51959	0.604312	0.634226	0.646411	0.646781	0.645341	0.608255	0.568137	0.558323	0.551453	0.548693	0.543934	0.541419	0.537543	0.534457	0.534457	0.534189	0.530242	0.525864	0.52552	0.521428	0.518078	0.516812	0.51715	0.517263	0.517263	0.513325	0.509332
	0.4125		0.21521	0.235093	0.329986	0.37817	0.403996	0.413422	0.420438	0.421511	0.421511	0.42205	0.423656	0.432386	0.44294	0.450392	0.462282	0.469862	0.479798	0.490276	0.496074	0.516182	0.602909	0.634226	0.647139	0.647139	0.644813	0.608255	0.568074	0.554692	0.549551	0.546063	0.543418	0.537543	0.536111	0.534457	0.534189	0.53277	0.524878	0.525625	0.524019	0.521428	0.518698	0.516812	0.517263	0.518145	0.518145	0.513309	0.507959
	0.415		0.193761	0.235702	0.331676	0.387915	0.404667	0.420098	0.422519	0.422522	0.422522	0.422522	0.424811	0.42839	0.444476	0.44923	0.462238	0.468929	0.47852	0.487529	0.497887	0.51959	0.602909	0.636283	0.647139	0.647139	0.641242	0.607424	0.567494	0.5535	0.548421	0.543616	0.539975	0.538065	0.536111	0.534302	0.532349	0.52834	0.524025	0.524019	0.523219	0.521428	0.518698	0.516326	0.517298	0.517676	0.517263	0.510975	0.507539
	0.4175		0.177334	0.23591	0.334041	0.393661	0.40682	0.422519	0.425728	0.425072	0.424073	0.423214	0.424811	0.428012	0.443518	0.448261	0.457091	0.468929	0.47852	0.487529	0.501296	0.519112	0.608108	0.638387	0.646945	0.646945	0.641242	0.604414	0.566809	0.5535	0.544098	0.538065	0.536111	0.536391	0.53624	0.53277	0.52834	0.526764	0.524241	0.524864	0.523219	0.52088	0.518698	0.516382	0.517298	0.517676	0.511856	0.510975	0.507539
	0.42		0.163406	0.236123	0.335065	0.394572	0.417364	0.425728	0.427952	0.429554	0.425072	0.425072	0.427467	0.428012	0.443518	0.448261	0.457091	0.468929	0.480335	0.4881	0.501296	0.520006	0.608108	0.639249	0.643366	0.643366	0.640975	0.603321	0.562093	0.5535	0.543616	0.537928	0.535692	0.536391	0.533196	0.531033	0.526764	0.524241	0.524241	0.524241	0.522447	0.516585	0.516218	0.515152	0.51462	0.514613	0.511737	0.509363	0.506342
	0.4225		0.15608	0.237899	0.337312	0.396935	0.418959	0.427952	0.433567	0.433711	0.429716	0.427467	0.42771	0.430981	0.438467	0.448261	0.460789	0.468131	0.480335	0.489815	0.499186	0.519112	0.608108	0.638387	0.643024	0.643024	0.640975	0.600407	0.561814	0.551657	0.540306	0.536362	0.535692	0.533196	0.531723	0.529136	0.526764	0.522181	0.521757	0.52275	0.521155	0.516585	0.514897	0.51462	0.513902	0.511737	0.509363	0.506342	0.504891
	0.425		0.152	0.241346	0.341141	0.398658	0.421514	0.433567	0.434232	0.43428	0.433835	0.430703	0.430703	0.431621	0.438467	0.447328	0.460789	0.467991	0.479479	0.489815	0.493932	0.516641	0.609032	0.63444	0.642311	0.642311	0.637489	0.600407	0.560971	0.54767	0.538658	0.537052	0.535921	0.533196	0.529418	0.527475	0.526829	0.521363	0.521363	0.521155	0.520416	0.516585	0.51462	0.514459	0.511768	0.509363	0.506602	0.506342	0.503459
	0.4275		0.149868	0.242518	0.342707	0.401855	0.424858	0.434232	0.438941	0.43836	0.435731	0.431621	0.4314	0.431946	0.440066	0.444428	0.456821	0.465504	0.47463	0.483571	0.493455	0.516115	0.609032	0.63444	0.642311	0.642315	0.637489	0.600521	0.558916	0.544977	0.538658	0.537052	0.535921	0.532212	0.529418	0.528277	0.526829	0.520827	0.520827	0.520416	0.520416	0.518255	0.514459	0.511768	0.51117	0.50803	0.506602	0.504112	0.503008
	0.43		0.149868	0.243153	0.345077	0.409012	0.426303	0.438653	0.440158	0.439388	0.43836	0.432462	0.431621	0.431946	0.44151	0.444428	0.456125	0.462832	0.470777	0.481191	0.493147	0.515421	0.6076	0.637151	0.642311	0.642315	0.638532	0.60198	0.55866	0.541915	0.539301	0.53724	0.533634	0.530936	0.5296	0.527821	0.526277	0.520827	0.520288	0.519921	0.51829	0.517387	0.514008	0.511694	0.510565	0.508016	0.506404	0.503664	0.502989
	0.4325		0.151067	0.246516	0.349705	0.413082	0.427252	0.439388	0.441314	0.440835	0.438697	0.432462	0.430124	0.4314	0.441599	0.444642	0.456125	0.46264	0.469552	0.480749	0.493147	0.515156	0.6076	0.637153	0.642999	0.642999	0.638532	0.60198	0.55866	0.540425	0.539774	0.53724	0.53278	0.530635	0.529126	0.526277	0.522655	0.520827	0.52038	0.518923	0.517523	0.51563	0.511752	0.509706	0.508016	0.506394	0.50635	0.505298	0.502989
	0.435		0.15324	0.248534	0.352361	0.414524	0.431641	0.440453	0.444578	0.444511	0.440835	0.433303	0.429774	0.430124	0.44151	0.446176	0.458385	0.46264	0.467023	0.475257	0.485186	0.513094	0.60955	0.638302	0.644839	0.644839	0.638256	0.597574	0.55866	0.542626	0.540059	0.539706	0.532699	0.529765	0.527821	0.522936	0.52038	0.52038	0.520288	0.517987	0.51581	0.514046	0.510355	0.508835	0.507432	0.506394	0.506394	0.505957	0.503664
	0.4375		0.153321	0.249922	0.352378	0.415294	0.439334	0.444578	0.448743	0.447049	0.443963	0.436982	0.432497	0.434151	0.441599	0.446176	0.458385	0.462054	0.467023	0.475257	0.485186	0.512555	0.60955	0.640106	0.644839	0.644839	0.63615	0.595498	0.554571	0.543714	0.540425	0.539774	0.532699	0.529126	0.523417	0.522936	0.519591	0.519591	0.518911	0.517987	0.515967	0.514046	0.510355	0.509706	0.508684	0.507432	0.5069	0.505674	0.505298
	0.44		0.156194	0.253008	0.358611	0.421448	0.441059	0.448743	0.451493	0.450572	0.444511	0.437665	0.43541	0.435869	0.441852	0.448791	0.450004	0.460192	0.470093	0.477827	0.485326	0.512518	0.610152	0.640106	0.644839	0.644839	0.63615	0.595498	0.554571	0.544994	0.542626	0.538751	0.531589	0.526277	0.523417	0.522975	0.519591	0.519591	0.518454	0.517908	0.515967	0.511897	0.510119	0.510032	0.508835	0.508684	0.507432	0.505553	0.504979
	0.4425		0.156879	0.2558	0.360049	0.423624	0.443792	0.455023	0.455913	0.453652	0.44655	0.441188	0.437665	0.439966	0.442874	0.449405	0.452096	0.459897	0.46941	0.47867	0.485326	0.512518	0.610152	0.632508	0.643366	0.643366	0.632338	0.595684	0.554571	0.543714	0.539828	0.532221	0.526874	0.523765	0.523087	0.522975	0.522473	0.522473	0.518911	0.518454	0.515967	0.509357	0.509672	0.510119	0.510119	0.510032	0.508684	0.505674	0.505674
	0.445		0.159358	0.257436	0.361578	0.425037	0.445372	0.456666	0.458053	0.456666	0.450572	0.444786	0.441188	0.441188	0.442874	0.450004	0.454483	0.459822	0.464756	0.472869	0.484177	0.512671	0.610152	0.632508	0.643643	0.643643	0.632338	0.595684	0.552091	0.543463	0.540828	0.532221	0.526874	0.523765	0.522919	0.521199	0.521199	0.522473	0.522443	0.517908	0.511922	0.509357	0.509648	0.510032	0.511105	0.510177	0.510061	0.507147	0.507147
	0.4475		0.160021	0.25873	0.361618	0.425171	0.449249	0.459375	0.460339	0.458053	0.452866	0.444786	0.441534	0.441095	0.442057	0.452089	0.454483	0.459442	0.464756	0.472869	0.483222	0.512671	0.610998	0.636043	0.643643	0.643643	0.636797	0.591126	0.550278	0.541379	0.537807	0.532663	0.529756	0.524995	0.522919	0.521199	0.521199	0.522307	0.522307	0.515447	0.513478	0.509674	0.510393	0.511105	0.512475	0.512475	0.510177	0.507039	0.507039
	0.45		0.160346	0.261441	0.365466	0.42704	0.455125	0.463656	0.466673	0.462823	0.453382	0.443288	0.441534	0.440304	0.442057	0.449237	0.455087	0.459822	0.464879	0.472869	0.483222	0.512671	0.611123	0.640147	0.644765	0.644765	0.636797	0.591025	0.550278	0.541434	0.538928	0.532663	0.529952	0.526496	0.524506	0.522722	0.521199	0.52119	0.51931	0.517697	0.514417	0.512504	0.509674	0.509674	0.511105	0.509976	0.506669	0.504296	0.501075
	0.4525		0.161954	0.262916	0.368185	0.432591	0.458281	0.466673	0.467166	0.466801	0.454803	0.443288	0.439103	0.439103	0.442643	0.447394	0.455087	0.461212	0.464879	0.470382	0.481185	0.512683	0.612182	0.642813	0.645346	0.644944	0.634366	0.591126	0.551276	0.543259	0.538876	0.533308	0.530298	0.526496	0.524506	0.522722	0.519584	0.517991	0.517697	0.517697	0.515197	0.509674	0.505843	0.505843	0.507534	0.50569	0.504361	0.499882	0.498662
	0.455		0.16307	0.263139	0.368673	0.439169	0.462509	0.469767	0.470694	0.470471	0.459082	0.447917	0.44171	0.44171	0.445814	0.447023	0.455087	0.461212	0.463409	0.468932	0.480177	0.517755	0.615956	0.643892	0.649922	0.644944	0.634366	0.593242	0.555388	0.543259	0.538876	0.532308	0.531583	0.526496	0.522773	0.520155	0.518507	0.51757	0.51757	0.51757	0.515116	0.505843	0.505118	0.505118	0.504361	0.504361	0.504296	0.498592	0.498392
	0.4575		0.163427	0.264063	0.371959	0.442317	0.464025	0.472482	0.4736	0.472864	0.463506	0.452892	0.447572	0.445814	0.445814	0.447211	0.451147	0.457319	0.463409	0.468932	0.480177	0.517755	0.62259	0.644944	0.650632	0.650632	0.637073	0.593242	0.555388	0.539173	0.536584	0.532308	0.530223	0.526406	0.522742	0.519584	0.518507	0.516745	0.516577	0.515116	0.509931	0.506038	0.504191	0.504123	0.504123	0.504007	0.504007	0.498662	0.498592
	0.46		0.167203	0.268597	0.376952	0.442501	0.469767	0.476423	0.477369	0.476423	0.463506	0.452892	0.447572	0.44607	0.443965	0.44687	0.449964	0.455808	0.462538	0.470332	0.48066	0.515435	0.62259	0.648534	0.651231	0.650632	0.637073	0.592577	0.548135	0.537774	0.531583	0.530223	0.527645	0.52429	0.520155	0.519389	0.516811	0.515581	0.514654	0.509946	0.506997	0.506038	0.505118	0.504473	0.504007	0.50353	0.50353	0.498984	0.498984
	0.4625		0.167773	0.271153	0.37921	0.447153	0.469774	0.477643	0.479446	0.478916	0.463506	0.452892	0.448178	0.443965	0.443517	0.447211	0.449964	0.45514	0.463004	0.472338	0.48066	0.515013	0.621577	0.647322	0.652112	0.652112	0.636209	0.590216	0.548135	0.536584	0.52988	0.527697	0.524646	0.522537	0.51958	0.516454	0.51618	0.514654	0.511869	0.508971	0.506038	0.505452	0.504884	0.504473	0.504191	0.503098	0.499969	0.496932	0.498984
	0.465		0.169743	0.276846	0.384229	0.447697	0.473923	0.483447	0.48032	0.478936	0.467507	0.458407	0.450513	0.444805	0.444805	0.448266	0.45269	0.45514	0.463004	0.470972	0.480647	0.515435	0.621577	0.647322	0.651231	0.648534	0.636206	0.589111	0.547423	0.532565	0.52988	0.527025	0.524646	0.518778	0.518184	0.514217	0.514217	0.511607	0.509946	0.507934	0.506997	0.505452	0.504884	0.504546	0.501621	0.499969	0.497298	0.495268	0.496222
	0.4675		0.170992	0.277658	0.386157	0.456457	0.48032	0.486479	0.484556	0.479446	0.471372	0.462962	0.451751	0.4469	0.4469	0.450413	0.453707	0.459196	0.463546	0.470972	0.480647	0.515665	0.626382	0.646778	0.650889	0.650889	0.63436	0.587735	0.548245	0.532907	0.530547	0.527025	0.52417	0.518551	0.514217	0.513602	0.514217	0.512907	0.510755	0.510056	0.508039	0.507934	0.505151	0.504546	0.500003	0.498791	0.49653	0.495847	0.495847
	0.47		0.173967	0.281555	0.391714	0.458283	0.484707	0.488774	0.489412	0.482611	0.472933	0.464904	0.454208	0.450621	0.450413	0.450933	0.454463	0.461979	0.464359	0.470141	0.479869	0.516918	0.626382	0.646778	0.650889	0.650889	0.63436	0.587962	0.548245	0.532907	0.528023	0.52417	0.522866	0.519778	0.517972	0.513602	0.514803	0.512601	0.512087	0.510755	0.508857	0.508039	0.505151	0.50119	0.498791	0.497524	0.496867	0.495697	0.493301
	0.4725		0.177498	0.282691	0.391714	0.460041	0.486479	0.493704	0.496591	0.489412	0.478223	0.464904	0.45528	0.450944	0.450621	0.450944	0.453877	0.461979	0.468619	0.470141	0.477011	0.517514	0.626382	0.650712	0.653515	0.653515	0.634196	0.587735	0.548245	0.534284	0.528023	0.52417	0.521688	0.519778	0.519423	0.517972	0.515804	0.513346	0.512292	0.511316	0.509957	0.507485	0.503145	0.498816	0.498157	0.497524	0.497046	0.49653	0.495697
	0.475		0.179758	0.283682	0.392617	0.462977	0.489918	0.499368	0.499831	0.496591	0.479962	0.464904	0.455706	0.451393	0.450944	0.45118	0.453941	0.459997	0.468852	0.472233	0.477011	0.519633	0.626728	0.65111	0.654963	0.653737	0.634196	0.585718	0.545836	0.534284	0.529129	0.526103	0.520219	0.519431	0.519423	0.517972	0.514803	0.512389	0.511919	0.509178	0.508711	0.505042	0.503145	0.500375	0.498157	0.497524	0.49688	0.49688	0.495466
	0.4775		0.182416	0.289285	0.39782	0.468774	0.499368	0.503806	0.503391	0.501926	0.48496	0.469947	0.46078	0.454375	0.451371	0.451371	0.453941	0.4589	0.469329	0.473991	0.478321	0.523165	0.63352	0.654963	0.660622	0.658714	0.637591	0.585718	0.544281	0.53244	0.529129	0.526371	0.521224	0.519431	0.518902	0.516705	0.513895	0.512292	0.509957	0.509058	0.507332	0.505042	0.503263	0.502482	0.498816	0.498221	0.497672	0.49688	0.495466
	0.48		0.185155	0.295628	0.406608	0.47415	0.503806	0.510381	0.510381	0.503391	0.491225	0.47684	0.464239	0.45808	0.451573	0.451573	0.455933	0.4589	0.469405	0.474018	0.478888	0.524873	0.638872	0.660622	0.664636	0.663545	0.638624	0.586672	0.544281	0.53244	0.529096	0.526371	0.522151	0.5198	0.517728	0.514301	0.513317	0.512306	0.507722	0.507722	0.507332	0.506559	0.505042	0.503263	0.502398	0.498608	0.498221	0.497113	0.497113
	0.4825		0.186778	0.297694	0.409246	0.477313	0.50673	0.514503	0.514494	0.504867	0.492019	0.477174	0.464424	0.45808	0.452587	0.452587	0.455933	0.4589	0.469405	0.474018	0.478888	0.524873	0.638932	0.661956	0.664907	0.663545	0.638624	0.586672	0.545075	0.532666	0.528548	0.525964	0.522151	0.5198	0.516673	0.514213	0.512571	0.510066	0.50904	0.507722	0.506581	0.506578	0.506559	0.505499	0.504293	0.502482	0.500454	0.500397	0.500397
	0.485		0.191696	0.303614	0.417345	0.48745	0.514503	0.516126	0.515091	0.509379	0.494281	0.478149	0.464785	0.455935	0.455665	0.455438	0.455549	0.458715	0.467716	0.474018	0.479877	0.524247	0.638932	0.657334	0.663545	0.657334	0.637406	0.584996	0.546193	0.534502	0.527149	0.524933	0.521817	0.517544	0.515091	0.512571	0.511072	0.510066	0.510066	0.508576	0.507722	0.506581	0.509487	0.50845	0.505776	0.504464	0.504464	0.504633	0.510653
	0.4875		0.19212	0.304216	0.417841	0.487788	0.515991	0.517032	0.517032	0.509555	0.494458	0.478429	0.465096	0.455935	0.455665	0.453804	0.455438	0.458704	0.467627	0.473708	0.479877	0.523575	0.638878	0.657185	0.660987	0.657185	0.637406	0.584764	0.546193	0.534502	0.527063	0.524367	0.51901	0.517544	0.517318	0.514259	0.511072	0.510151	0.510561	0.510561	0.510296	0.510326	0.512205	0.512205	0.50845	0.506639	0.506639	0.509768	0.510653
	0.49		0.194991	0.308281	0.42333	0.489949	0.516126	0.519517	0.519517	0.511399	0.497569	0.483525	0.470121	0.458663	0.455935	0.453804	0.455438	0.457295	0.462976	0.467676	0.475384	0.523257	0.638878	0.657185	0.662096	0.657185	0.639642	0.584042	0.538778	0.533545	0.528383	0.525601	0.51901	0.518507	0.518507	0.520844	0.51916	0.516067	0.515547	0.512755	0.512755	0.513147	0.513147	0.512554	0.507825	0.5054	0.504929	0.506639	0.508248
	0.4925		0.198524	0.312998	0.424166	0.491153	0.519422	0.526368	0.523468	0.513776	0.499267	0.485653	0.473428	0.462294	0.45849	0.452414	0.452414	0.456846	0.459519	0.46405	0.471952	0.523257	0.646684	0.660987	0.663643	0.660287	0.639955	0.584042	0.538778	0.535279	0.530414	0.528618	0.528618	0.524492	0.524492	0.553832	0.543933	0.540232	0.530462	0.520716	0.520716	0.51638	0.512707	0.507825	0.5054	0.502381	0.499481	0.496247	0.496242
	0.495		0.201141	0.315306	0.428391	0.499113	0.527571	0.528915	0.527571	0.515842	0.501602	0.487613	0.474154	0.464495	0.458663	0.454395	0.453212	0.45341	0.459193	0.462976	0.471619	0.523964	0.647496	0.663643	0.669273	0.664613	0.641603	0.587238	0.54878	0.537688	0.537602	0.537602	0.539947	0.544415	0.55005	0.553832	0.55005	0.540232	0.530462	0.520716	0.51638	0.511694	0.506234	0.500424	0.500054	0.498225	0.495845	0.490343	0.490343
	0.4975		0.205991	0.321019	0.434231	0.505828	0.53174	0.534531	0.53314	0.525403	0.507095	0.48836	0.47424	0.464495	0.458289	0.453542	0.453212	0.45341	0.459193	0.461296	0.471619	0.533703	0.663299	0.67691	0.680693	0.673772	0.655381	0.596833	0.559119	0.547653	0.539099	0.539099	0.541875	0.544415	0.545046	0.545046	0.539603	0.524021	0.520584	0.508262	0.506303	0.497973	0.497351	0.495959	0.495845	0.494597	0.490343	0.4885	0.487463
	0.5		0.211676	0.328833	0.441893	0.513926	0.536793	0.54442	0.536793	0.530759	0.511511	0.490974	0.47424	0.463253	0.45822	0.453802	0.453542	0.454553	0.459193	0.460949	0.472702	0.541528	0.680693	0.691719	0.702287	0.690999	0.66245	0.597092	0.559119	0.547653	0.538633	0.537602	0.53509	0.526689	0.519268	0.517636	0.512752	0.506718	0.505929	0.505277	0.499175	0.497496	0.495939	0.494587	0.493865	0.492281	0.490062	0.487231	0.485138
	0.5025		0.21693	0.33664	0.450681	0.520693	0.547728	0.552353	0.547728	0.532724	0.512552	0.495163	0.47872	0.463253	0.45822	0.455854	0.454553	0.455854	0.458447	0.460949	0.472702	0.541528	0.683975	0.695675	0.702287	0.69458	0.66245	0.597092	0.550619	0.538633	0.531814	0.528797	0.522577	0.51602	0.51083	0.510682	0.506718	0.505774	0.501413	0.498814	0.498814	0.49786	0.494587	0.493865	0.492281	0.490062	0.488081	0.487223	0.482887
	0.505		0.223529	0.345048	0.459429	0.527929	0.557849	0.559195	0.552353	0.536679	0.512824	0.495846	0.48066	0.466183	0.46103	0.457318	0.457152	0.4573	0.458447	0.460949	0.472927	0.539603	0.681555	0.691719	0.69458	0.684789	0.652127	0.587561	0.542733	0.531814	0.528797	0.519145	0.513938	0.51083	0.509961	0.508323	0.505774	0.502746	0.499094	0.49786	0.498752	0.49786	0.494469	0.492421	0.490862	0.488298	0.487225	0.485752	0.481842
	0.5075		0.231675	0.35515	0.469992	0.5414	0.561456	0.566644	0.560165	0.541746	0.516134	0.49585	0.48216	0.46717	0.46103	0.457318	0.4573	0.457152	0.458204	0.460921	0.472471	0.534609	0.664912	0.681555	0.682871	0.678356	0.640084	0.58003	0.541945	0.530413	0.519145	0.496773	0.507979	0.508862	0.508323	0.505774	0.503266	0.499227	0.497953	0.496203	0.495783	0.494534	0.494089	0.491456	0.489352	0.487825	0.48589	0.484759	0.481842
	0.51		0.236098	0.365647	0.484636	0.54842	0.56924	0.574418	0.56924	0.549221	0.523092	0.498104	0.482167	0.467375	0.46107	0.458586	0.457318	0.457152	0.458865	0.461745	0.4705	0.527817	0.654012	0.672377	0.678356	0.6743	0.636918	0.576838	0.54077	0.530591	0.514601	0.496773	0.509738	0.508862	0.505878	0.5027	0.501704	0.499227	0.498132	0.496203	0.495209	0.492245	0.491456	0.490256	0.489352	0.487825	0.485752	0.482174	0.48203
	0.5125		0.245967	0.373963	0.490163	0.563537	0.583743	0.588154	0.575284	0.557209	0.535203	0.507423	0.48426	0.472394	0.464041	0.459908	0.460247	0.460247	0.460247	0.461745	0.4705	0.527817	0.651698	0.671742	0.6743	0.672377	0.636206	0.576838	0.54077	0.530476	0.514601	0.510597	0.509738	0.508635	0.50611	0.5027	0.501118	0.499227	0.498132	0.497387	0.491973	0.489589	0.489589	0.489354	0.488218	0.487307	0.485283	0.482094	0.482094
	0.515		0.254087	0.382896	0.499398	0.573342	0.593302	0.596769	0.588154	0.56588	0.535366	0.508886	0.489013	0.473597	0.467375	0.461239	0.461	0.460247	0.460247	0.461745	0.470132	0.530405	0.651698	0.670323	0.674076	0.670323	0.636918	0.578967	0.544455	0.531263	0.517753	0.513284	0.510398	0.508635	0.504743	0.503998	0.50214	0.501118	0.497481	0.495909	0.488641	0.488641	0.488641	0.488971	0.488052	0.486528	0.48305	0.482094	0.48305
	0.5175		0.264258	0.396957	0.518211	0.593302	0.612001	0.612001	0.596769	0.582679	0.546792	0.513916	0.489449	0.475245	0.471441	0.463542	0.461	0.460247	0.459409	0.461256	0.470132	0.533111	0.662578	0.670323	0.674981	0.670323	0.636206	0.578967	0.544455	0.530476	0.522884	0.513284	0.509638	0.506947	0.50611	0.50469	0.50214	0.499764	0.497347	0.492342	0.491439	0.488502	0.487412	0.488052	0.486528	0.484463	0.483391	0.483862	0.484716
	0.52		0.278764	0.413886	0.531201	0.602143	0.618792	0.620029	0.611053	0.589621	0.548852	0.517267	0.495544	0.477269	0.471441	0.463542	0.461194	0.459659	0.459409	0.462682	0.467296	0.534283	0.663045	0.67267	0.674981	0.67267	0.63455	0.576814	0.540946	0.530279	0.523465	0.517794	0.50979	0.506667	0.504743	0.503598	0.500636	0.495909	0.495667	0.492342	0.492342	0.491403	0.488243	0.488052	0.48669	0.484463	0.483391	0.483862	0.48305
	0.5225		0.289419	0.42665	0.544721	0.616973	0.634267	0.636293	0.620029	0.598447	0.560296	0.524814	0.499064	0.48047	0.471441	0.463542	0.461194	0.461194	0.461194	0.464916	0.467296	0.534283	0.663365	0.67267	0.674981	0.67267	0.63455	0.576755	0.5379	0.529483	0.523465	0.517794	0.50979	0.507384	0.506418	0.503164	0.500576	0.495667	0.495667	0.492429	0.493854	0.491403	0.488362	0.487221	0.485019	0.484048	0.483391	0.483862	0.482643
	0.525		0.301415	0.44484	0.564775	0.633565	0.654858	0.652809	0.636293	0.606453	0.5674	0.530078	0.501361	0.483509	0.474898	0.465284	0.461808	0.462834	0.464859	0.466034	0.469574	0.538652	0.668771	0.674234	0.675681	0.67267	0.63485	0.576755	0.5379	0.52436	0.519794	0.514281	0.511521	0.507697	0.504169	0.501639	0.500387	0.495582	0.495331	0.492429	0.493854	0.491403	0.488362	0.48757	0.485111	0.484048	0.481636	0.481636	0.482968
	0.5275		0.316548	0.465883	0.58831	0.654858	0.671478	0.668314	0.652809	0.617228	0.572641	0.533077	0.503346	0.485071	0.478398	0.469078	0.465284	0.46485	0.465401	0.466034	0.473136	0.542876	0.674234	0.677031	0.682197	0.675637	0.637258	0.578357	0.540501	0.52436	0.518046	0.514281	0.511669	0.507697	0.504169	0.501639	0.49967	0.495986	0.495582	0.492429	0.492637	0.488362	0.488362	0.487862	0.486242	0.484453	0.483932	0.486202	0.48693
	0.53		0.333432	0.487102	0.6127	0.675169	0.688158	0.688158	0.668314	0.631987	0.583292	0.538382	0.505136	0.485957	0.479368	0.471747	0.468534	0.465604	0.465401	0.465728	0.473226	0.543453	0.677031	0.685449	0.686489	0.680353	0.638051	0.578357	0.542031	0.528445	0.518046	0.516654	0.51224	0.509572	0.506386	0.501639	0.49967	0.497893	0.495582	0.492126	0.492637	0.491376	0.491589	0.488162	0.488125	0.487021	0.486242	0.48693	0.486972
	0.5325		0.354121	0.513722	0.638414	0.697301	0.719863	0.715837	0.688158	0.647284	0.597457	0.547834	0.509708	0.490119	0.479368	0.472436	0.469078	0.467087	0.465728	0.467087	0.473226	0.544217	0.680499	0.687995	0.688518	0.686489	0.638219	0.578022	0.543282	0.531291	0.521025	0.518046	0.514615	0.509572	0.506068	0.504502	0.50141	0.49874	0.495986	0.491376	0.491376	0.491768	0.491768	0.490447	0.488162	0.487021	0.487021	0.48693	0.48693
	0.535		0.379021	0.540943	0.663335	0.719863	0.747644	0.739037	0.715837	0.667046	0.612471	0.558432	0.518607	0.495104	0.479483	0.474884	0.472218	0.46857	0.467087	0.467367	0.473226	0.544742	0.68239	0.689437	0.689727	0.688518	0.638251	0.57722	0.543282	0.53149	0.523187	0.52001	0.514615	0.508069	0.506068	0.507486	0.50908	0.532864	0.499877	0.492267	0.491687	0.492267	0.49205	0.491768	0.489261	0.487113	0.487113	0.486748	0.485109
	0.5375		0.398633	0.568511	0.696086	0.747644	0.767807	0.757485	0.739037	0.687381	0.617733	0.561457	0.523125	0.495533	0.480153	0.478362	0.472218	0.469722	0.468133	0.469722	0.474747	0.545955	0.68239	0.690342	0.692206	0.689194	0.640235	0.578022	0.544405	0.53149	0.523187	0.521025	0.514615	0.508069	0.507486	0.509969	0.532864	0.533666	0.511511	0.496602	0.492267	0.492385	0.492385	0.492385	0.490057	0.487113	0.486748	0.485428	0.48437
	0.54		0.427696	0.601122	0.725171	0.767807	0.786048	0.783046	0.757485	0.70586	0.635605	0.573441	0.528969	0.501383	0.487949	0.479483	0.472218	0.470189	0.46961	0.471963	0.476273	0.549337	0.68239	0.695653	0.69704	0.690342	0.642132	0.582338	0.540582	0.53114	0.523167	0.522139	0.516147	0.511188	0.509969	0.509969	0.510042	0.530058	0.502962	0.496602	0.49456	0.492707	0.492707	0.492707	0.49205	0.489261	0.486008	0.482982	0.482982
	0.5425		0.454671	0.627305	0.750981	0.805204	0.813639	0.805204	0.783046	0.718858	0.648433	0.582042	0.533444	0.506675	0.49209	0.482478	0.471098	0.470189	0.469722	0.472432	0.477649	0.558177	0.687395	0.697532	0.697532	0.695653	0.648807	0.58317	0.546266	0.530445	0.522139	0.519103	0.516147	0.514182	0.510042	0.508486	0.508046	0.502962	0.497438	0.495613	0.49456	0.492707	0.492707	0.492707	0.48939	0.486486	0.485428	0.485428	0.482982
	0.545		0.489481	0.667277	0.785455	0.827585	0.846189	0.831333	0.804729	0.734677	0.658755	0.590582	0.540171	0.510183	0.495468	0.487476	0.477326	0.471908	0.471001	0.472432	0.483102	0.566434	0.697437	0.702951	0.702309	0.69704	0.648807	0.58317	0.54405	0.530383	0.520738	0.519103	0.514313	0.513637	0.508486	0.504981	0.502962	0.499028	0.495613	0.49456	0.492654	0.490518	0.488473	0.488357	0.485746	0.485746	0.485298	0.483272	0.483272
	0.5475		0.523257	0.702164	0.818874	0.856958	0.875452	0.856511	0.831333	0.759344	0.677135	0.602559	0.549454	0.520023	0.503832	0.488038	0.485529	0.474798	0.471276	0.471908	0.483102	0.566517	0.702951	0.70599	0.70599	0.700486	0.64842	0.584611	0.54584	0.530383	0.520738	0.517027	0.514164	0.509762	0.505379	0.503168	0.498391	0.496606	0.495354	0.493505	0.492423	0.488357	0.485701	0.484513	0.485298	0.485746	0.485746	0.485395	0.483139
	0.55		0.556062	0.740039	0.856958	0.894976	0.915939	0.889234	0.856511	0.785576	0.692814	0.609659	0.550956	0.520162	0.509428	0.493072	0.485529	0.477938	0.471908	0.471908	0.480839	0.567103	0.703997	0.70599	0.70599	0.69926	0.64842	0.584611	0.54584	0.530383	0.527098	0.520042	0.514164	0.509577	0.504008	0.502805	0.498391	0.496606	0.496454	0.493713	0.492423	0.488872	0.488149	0.484513	0.485746	0.486025	0.486025	0.483272	0.482599
	0.5525		0.588586	0.777207	0.894976	0.9345	0.950213	0.932376	0.883198	0.810732	0.710579	0.621052	0.557234	0.521891	0.509428	0.496499	0.484478	0.478498	0.472929	0.472929	0.480332	0.567103	0.70473	0.70599	0.70469	0.700486	0.651541	0.587052	0.547664	0.531907	0.527857	0.522365	0.518208	0.509577	0.504008	0.502099	0.500581	0.496526	0.496454	0.495731	0.493505	0.491698	0.49026	0.487477	0.486822	0.486822	0.486822	0.487435	0.482599
	0.555		0.623138	0.814006	0.9345	0.978012	0.988436	0.96005	0.915403	0.835363	0.728043	0.631565	0.565871	0.528152	0.507249	0.497361	0.484478	0.481686	0.475811	0.475811	0.480275	0.570347	0.710349	0.710349	0.705773	0.70067	0.652543	0.587275	0.54824	0.534452	0.529359	0.526608	0.518208	0.509685	0.504887	0.502377	0.501778	0.498621	0.496628	0.495731	0.494999	0.492769	0.491698	0.490052	0.487477	0.487333	0.487435	0.488141	0.487435
	0.5575		0.663183	0.857885	0.978012	1.015	1.02419	0.988436	0.946695	0.853959	0.737738	0.634499	0.567097	0.529971	0.507249	0.499882	0.484856	0.482693	0.477753	0.477753	0.480275	0.573384	0.717094	0.717094	0.715913	0.702275	0.655377	0.587275	0.54824	0.536403	0.529923	0.526608	0.517546	0.514401	0.507885	0.504887	0.502099	0.501	0.497616	0.495731	0.494856	0.492769	0.492187	0.490522	0.487864	0.486629	0.486629	0.488141	0.487537
	0.56		0.707278	0.904249	1.015	1.05509	1.05979	1.02419	0.967571	0.864922	0.748934	0.643298	0.569581	0.530238	0.511771	0.502839	0.486837	0.483483	0.48115	0.480748	0.48277	0.576285	0.718823	0.721359	0.718595	0.709033	0.657297	0.587078	0.547328	0.538122	0.534302	0.526682	0.516346	0.514362	0.507915	0.506389	0.504887	0.501605	0.496435	0.495443	0.494635	0.490052	0.488483	0.490052	0.488382	0.486629	0.486449	0.486317	0.484059
	0.5625		0.748745	0.950033	1.05509	1.09142	1.09068	1.06062	0.982866	0.892894	0.772883	0.655777	0.57643	0.536833	0.516477	0.506097	0.493299	0.483404	0.482358	0.482358	0.487759	0.583769	0.724344	0.727563	0.719591	0.715897	0.660487	0.587078	0.547328	0.538122	0.534302	0.52676	0.514401	0.513126	0.511103	0.507915	0.506389	0.501605	0.49632	0.495443	0.492678	0.488483	0.487729	0.490522	0.489488	0.486449	0.484343	0.484059	0.484019
	0.565		0.786795	0.985209	1.09142	1.12511	1.12245	1.09068	1.0054	0.917593	0.792419	0.668579	0.583408	0.541838	0.522617	0.506097	0.494233	0.486494	0.482358	0.482358	0.487759	0.590101	0.730542	0.730542	0.727563	0.715897	0.660703	0.587896	0.548832	0.538491	0.532732	0.526682	0.514362	0.512419	0.511103	0.508422	0.50577	0.499955	0.496046	0.494629	0.492562	0.492562	0.491941	0.491936	0.488382	0.484343	0.48384	0.483555	0.483555
	0.5675		0.834303	1.02559	1.12511	1.1436	1.13938	1.12245	1.04696	0.934218	0.793034	0.671759	0.591256	0.549354	0.522617	0.506745	0.495193	0.492816	0.483404	0.483722	0.490273	0.595126	0.734755	0.734755	0.725252	0.719591	0.66111	0.588196	0.55163	0.540631	0.532607	0.525077	0.517735	0.513126	0.511518	0.508422	0.500155	0.496259	0.495969	0.493527	0.492562	0.492562	0.491941	0.489568	0.488675	0.483907	0.48384	0.483555	0.483403
	0.57		0.868928	1.05351	1.1436	1.18451	1.17965	1.13938	1.06933	0.946318	0.81033	0.685712	0.600729	0.552191	0.528382	0.509637	0.500226	0.493213	0.483722	0.483722	0.48999	0.600725	0.740593	0.740593	0.730434	0.723556	0.660791	0.588613	0.552985	0.541671	0.532732	0.520336	0.517735	0.512419	0.508606	0.502911	0.500155	0.496259	0.494511	0.493527	0.492846	0.493463	0.488795	0.488728	0.487208	0.486684	0.484652	0.483918	0.483811
	0.5725		0.903885	1.09131	1.18451	1.21801	1.20489	1.17965	1.09521	0.973226	0.828903	0.695805	0.605966	0.556294	0.528382	0.517287	0.502992	0.494063	0.486954	0.486954	0.48999	0.601415	0.743589	0.743589	0.731461	0.723556	0.660791	0.590358	0.553438	0.540631	0.532607	0.523452	0.518895	0.512394	0.508606	0.503794	0.501614	0.498987	0.494511	0.493283	0.493283	0.493283	0.488675	0.488675	0.487208	0.48695	0.48619	0.485934	0.485451
	0.575		0.940084	1.12365	1.21801	1.23755	1.22048	1.20489	1.12231	0.995613	0.846488	0.706327	0.611955	0.56284	0.53618	0.517287	0.505062	0.494063	0.488144	0.488144	0.48999	0.601415	0.744574	0.744574	0.732795	0.73042	0.660791	0.590358	0.556074	0.540501	0.531081	0.526892	0.520336	0.512375	0.508606	0.503794	0.502911	0.500298	0.496728	0.493283	0.493283	0.493283	0.488287	0.486901	0.486917	0.486917	0.486905	0.486561	0.48619
	0.5775		0.977081	1.15537	1.24299	1.26513	1.25067	1.2199	1.1363	1.01072	0.858165	0.714277	0.613217	0.56284	0.539544	0.517287	0.50786	0.494063	0.490004	0.489584	0.492446	0.607037	0.745702	0.745702	0.735244	0.731461	0.66172	0.594024	0.556536	0.540501	0.531081	0.527808	0.523452	0.512817	0.508713	0.503794	0.503068	0.500175	0.496728	0.493283	0.492954	0.490461	0.486901	0.486385	0.486385	0.486207	0.485633	0.48619	0.485633
	0.58		1.01328	1.18617	1.26584	1.28544	1.27335	1.23572	1.15111	1.02485	0.866212	0.719425	0.613523	0.56284	0.539544	0.519909	0.50786	0.494369	0.49096	0.49096	0.496578	0.611955	0.750763	0.750763	0.737649	0.733927	0.664116	0.595121	0.557106	0.541781	0.533398	0.527808	0.524779	0.515672	0.512375	0.505371	0.501463	0.500175	0.496728	0.493465	0.492954	0.490461	0.489676	0.486385	0.486207	0.484466	0.484466	0.485565	0.484502
	0.5825		1.04193	1.20788	1.28544	1.29433	1.29429	1.25053	1.16794	1.0371	0.877708	0.725777	0.618578	0.563378	0.539544	0.521114	0.508572	0.499356	0.492149	0.492149	0.496578	0.612456	0.752731	0.752731	0.738374	0.733927	0.664896	0.595525	0.557778	0.541866	0.533398	0.526927	0.52116	0.518496	0.514222	0.507847	0.503075	0.500629	0.497165	0.495219	0.492954	0.491497	0.489676	0.486211	0.483703	0.483703	0.484175	0.484466	0.484216
	0.585		1.06244	1.22197	1.29907	1.31004	1.30592	1.26359	1.1692	1.04632	0.89236	0.735009	0.62588	0.571763	0.544543	0.524888	0.508572	0.500204	0.492149	0.492149	0.495145	0.612859	0.756415	0.756415	0.741015	0.731045	0.667103	0.595541	0.557778	0.542815	0.533398	0.525101	0.52116	0.519905	0.517144	0.511931	0.505371	0.503075	0.499892	0.496215	0.493079	0.491497	0.489676	0.484784	0.485941	0.483818	0.484175	0.484175	0.484175
	0.5875		1.08915	1.23772	1.31004	1.32711	1.32352	1.26765	1.17142	1.05887	0.900518	0.744302	0.632632	0.572426	0.544543	0.528824	0.508924	0.501685	0.493096	0.492862	0.495145	0.615054	0.758257	0.758257	0.745021	0.731045	0.667249	0.595541	0.558686	0.54409	0.536841	0.525101	0.521092	0.519905	0.518496	0.512115	0.50685	0.504488	0.502422	0.496215	0.492388	0.490695	0.490695	0.487986	0.487986	0.486424	0.485571	0.484175	0.483436
	0.59		1.09899	1.25443	1.31322	1.32784	1.32711	1.27671	1.18801	1.05992	0.90305	0.752207	0.639521	0.577122	0.544821	0.528869	0.512899	0.503001	0.496482	0.493096	0.495145	0.621041	0.759491	0.759491	0.746985	0.737449	0.667249	0.595541	0.558686	0.545757	0.53712	0.527885	0.521476	0.520694	0.516967	0.511931	0.50693	0.504663	0.502665	0.49974	0.493335	0.491093	0.492285	0.489298	0.489298	0.488306	0.488027	0.484945	0.483436
	0.5925		1.12563	1.25443	1.31938	1.32849	1.32784	1.27666	1.18801	1.06851	0.906821	0.752698	0.641999	0.578977	0.546342	0.529655	0.512899	0.503001	0.493411	0.493096	0.49938	0.621828	0.761043	0.761043	0.748873	0.742337	0.66726	0.596944	0.563969	0.545757	0.53712	0.527885	0.521293	0.520694	0.516967	0.512589	0.508417	0.504663	0.502665	0.497517	0.491424	0.491093	0.491093	0.492042	0.490389	0.489298	0.489197	0.488027	0.484945
	0.595		1.12899	1.25524	1.31894	1.32849	1.32849	1.27666	1.19749	1.06875	0.909214	0.754422	0.641999	0.580958	0.547455	0.529655	0.513388	0.507364	0.493411	0.492327	0.49938	0.627915	0.763433	0.763433	0.749678	0.745023	0.668646	0.596944	0.563969	0.548787	0.540303	0.527885	0.524481	0.521059	0.517927	0.510039	0.50693	0.504742	0.49974	0.495921	0.491906	0.491139	0.491093	0.490637	0.490637	0.490637	0.489635	0.488708	0.487987
	0.5975		1.13447	1.25344	1.31894	1.32849	1.32849	1.26331	1.18819	1.06851	0.908702	0.754534	0.645345	0.58294	0.55171	0.532825	0.513388	0.51038	0.49106	0.49106	0.49938	0.628587	0.763433	0.763433	0.752079	0.748873	0.668846	0.597808	0.563144	0.548787	0.540303	0.532292	0.526516	0.521059	0.518634	0.510039	0.505907	0.504359	0.499112	0.494042	0.492722	0.493512	0.493512	0.492042	0.490888	0.490985	0.490888	0.48979	0.489635
	0.6		1.13447	1.24764	1.3036	1.31894	1.31097	1.26308	1.18819	1.0654	0.909214	0.758413	0.647777	0.583153	0.55152	0.532382	0.517939	0.51038	0.49106	0.49106	0.500849	0.629317	0.769342	0.769342	0.760368	0.751367	0.66958	0.597808	0.563144	0.549159	0.540572	0.534143	0.530115	0.521633	0.518788	0.517927	0.50711	0.504742	0.499434	0.497113	0.497079	0.497269	0.497269	0.492507	0.491168	0.491168	0.490985	0.490985	0.490923
	0.6025		1.12646	1.23218	1.28628	1.3036	1.29677	1.25964	1.18662	1.06429	0.91157	0.758787	0.650675	0.588458	0.55152	0.532382	0.517939	0.501619	0.491796	0.491796	0.500372	0.63661	0.773365	0.773365	0.762519	0.753914	0.678119	0.605317	0.569616	0.554809	0.54394	0.535004	0.531477	0.521806	0.519254	0.518788	0.519254	0.510433	0.504359	0.499434	0.497751	0.497612	0.497269	0.494176	0.492036	0.491168	0.490548	0.490048	0.490048
	0.605		1.11766	1.21546	1.26983	1.28628	1.28113	1.24184	1.18037	1.05627	0.91157	0.761262	0.652516	0.588458	0.55152	0.532382	0.517518	0.501619	0.491796	0.491796	0.500849	0.642682	0.779406	0.779406	0.769396	0.760368	0.678119	0.606655	0.573118	0.557253	0.544283	0.535835	0.532397	0.524297	0.519978	0.519978	0.52009	0.517309	0.510433	0.500716	0.497751	0.496829	0.494176	0.49401	0.490548	0.488824	0.48849	0.486302	0.486181
	0.6075		1.10448	1.19372	1.24899	1.26775	1.25473	1.22244	1.15569	1.04583	0.910545	0.761262	0.652516	0.589492	0.551846	0.533333	0.517324	0.504185	0.491796	0.491796	0.502138	0.648549	0.785561	0.785561	0.77603	0.758735	0.676194	0.606655	0.574412	0.557253	0.545377	0.538884	0.532397	0.52628	0.520791	0.519978	0.51879	0.517309	0.507994	0.50218	0.496829	0.494373	0.494176	0.494138	0.489596	0.487838	0.486181	0.485907	0.485101
	0.61		1.08182	1.16865	1.22216	1.24488	1.22244	1.21225	1.13196	1.03791	0.904855	0.761365	0.652516	0.589492	0.553022	0.533333	0.512397	0.504774	0.49814	0.49814	0.505734	0.654082	0.785561	0.785561	0.778151	0.758735	0.676194	0.606318	0.574412	0.556857	0.546968	0.541374	0.532397	0.528863	0.520097	0.51879	0.517309	0.512191	0.503428	0.498514	0.496829	0.495009	0.494138	0.493942	0.489948	0.487838	0.486181	0.486181	0.486522
	0.6125		1.05061	1.1434	1.19764	1.22104	1.21225	1.19511	1.1223	1.02876	0.900423	0.760365	0.656937	0.590321	0.553022	0.530568	0.512397	0.504923	0.49814	0.49814	0.505734	0.65565	0.783443	0.783443	0.778151	0.759511	0.676194	0.604255	0.572563	0.556857	0.546981	0.542538	0.53445	0.528863	0.520791	0.518754	0.512583	0.504462	0.501852	0.498123	0.496273	0.495009	0.494138	0.492867	0.492018	0.489948	0.488315	0.487955	0.487148
	0.615		1.01767	1.10417	1.16554	1.19511	1.19511	1.17457	1.10539	1.02742	0.892764	0.761437	0.657921	0.591312	0.552645	0.530568	0.514406	0.504923	0.495017	0.495017	0.505734	0.656386	0.783443	0.783443	0.77706	0.76207	0.675605	0.599854	0.571153	0.55764	0.547865	0.542538	0.534708	0.528233	0.520097	0.516124	0.510468	0.503428	0.498514	0.496934	0.496082	0.494756	0.492867	0.492325	0.491181	0.489731	0.489075	0.488375	0.487689
	0.6175		0.993771	1.07895	1.1327	1.16554	1.17457	1.14125	1.07624	0.98849	0.885735	0.760365	0.658493	0.590636	0.551328	0.530568	0.517879	0.503886	0.494332	0.494332	0.507898	0.661419	0.791102	0.791102	0.773044	0.76207	0.675605	0.599854	0.572438	0.558505	0.547865	0.538683	0.533386	0.527913	0.519407	0.511779	0.510468	0.502168	0.49898	0.49668	0.496082	0.494756	0.492428	0.491181	0.489731	0.489731	0.489364	0.488315	0.48786
	0.62		0.963806	1.04243	1.09635	1.1327	1.1327	1.11506	1.06334	0.981374	0.875062	0.758425	0.658493	0.590636	0.550016	0.525384	0.517879	0.503886	0.494332	0.494332	0.507898	0.66225	0.793989	0.793989	0.776045	0.762773	0.675605	0.600432	0.572438	0.559689	0.547865	0.539734	0.533386	0.527913	0.516124	0.511779	0.50874	0.506304	0.502114	0.49849	0.496344	0.494773	0.492428	0.491071	0.489731	0.489731	0.489731	0.489364	0.490076
	0.6225		0.930632	1.01236	1.06681	1.09635	1.10431	1.0756	1.03007	0.961641	0.860197	0.74795	0.655031	0.588702	0.547318	0.525384	0.515216	0.503886	0.493755	0.493755	0.50946	0.663633	0.793989	0.793989	0.776045	0.768893	0.679184	0.602673	0.575802	0.563509	0.552285	0.539734	0.532444	0.52931	0.522983	0.51426	0.511779	0.50874	0.504381	0.502327	0.49849	0.496939	0.496344	0.494755	0.495214	0.495478	0.495214	0.494828	0.494828
	0.625		0.894855	0.969298	1.03102	1.06681	1.07132	1.04425	1.01833	0.954679	0.854531	0.744975	0.652659	0.58685	0.547318	0.527305	0.512955	0.506196	0.493133	0.493133	0.508767	0.672154	0.79739	0.79739	0.781449	0.772602	0.683226	0.606662	0.575802	0.563509	0.552285	0.54421	0.538235	0.531984	0.524667	0.519549	0.513812	0.509831	0.507637	0.504381	0.503523	0.502327	0.498486	0.498	0.497686	0.497103	0.497103	0.499987	0.499987
	0.6275		0.853164	0.938486	1.00111	1.03102	1.03582	1.01833	0.994951	0.93033	0.847683	0.74261	0.651221	0.586892	0.547852	0.527934	0.512955	0.506234	0.492669	0.492669	0.509319	0.673419	0.797497	0.797497	0.78677	0.780284	0.68648	0.607758	0.575802	0.566836	0.55494	0.54421	0.538235	0.532485	0.528697	0.520947	0.517876	0.51426	0.511722	0.507637	0.504804	0.505728	0.504845	0.502627	0.502396	0.502396	0.499987	0.499987	0.497863
	0.63		0.820481	0.90586	0.966848	1.00111	1.00117	0.994951	0.965046	0.908851	0.831864	0.73782	0.649787	0.586892	0.551252	0.529443	0.512754	0.506234	0.492669	0.492669	0.509319	0.675661	0.803604	0.804738	0.797497	0.781449	0.689641	0.613061	0.584399	0.568373	0.555437	0.546872	0.540848	0.536516	0.532485	0.526032	0.518728	0.51688	0.514685	0.511757	0.510911	0.5101	0.505728	0.502627	0.502396	0.502396	0.494115	0.491355	0.491242
	0.6325		0.787022	0.868329	0.929177	0.966848	0.970921	0.965046	0.94409	0.891261	0.811698	0.726049	0.646953	0.587971	0.551856	0.529443	0.512754	0.501039	0.495506	0.495506	0.51177	0.679344	0.816049	0.816049	0.803604	0.791022	0.704608	0.619861	0.589982	0.572343	0.559146	0.548398	0.540848	0.536516	0.530738	0.526274	0.519786	0.517876	0.514685	0.511757	0.510911	0.506717	0.497187	0.493342	0.49143	0.49143	0.487555	0.487336	0.485493
	0.635		0.756915	0.83443	0.893366	0.929177	0.949852	0.94409	0.917541	0.836268	0.726049	0.646953	0.622448	0.587971	0.551856	0.529443	0.512754	0.501039	0.495506	0.495506	0.514873	0.686576	0.819331	0.819331	0.806996	0.797617	0.704608	0.619861	0.589982	0.572343	0.559146	0.548398	0.536805	0.533252	0.526851	0.523051	0.518615	0.51222	0.508059	0.501573	0.496141	0.493506	0.491713	0.49143	0.488149	0.487444	0.484775	0.484184	0.484184
	0.6375		0.732863	0.805266	0.860983	0.903672	0.929068	0.917541	0.885868	0.734398	0.630598	0.617484	0.600737	0.583118	0.550456	0.529872	0.512272	0.500379	0.495327	0.495327	0.514873	0.689312	0.819331	0.819331	0.806996	0.787759	0.694956	0.617184	0.582405	0.564747	0.555105	0.545693	0.534375	0.529311	0.523094	0.519786	0.51222	0.506274	0.501573	0.496141	0.493506	0.491551	0.490712	0.490876	0.48683	0.48683	0.484775	0.483741	0.483949
	0.64		0.700846	0.774625	0.829111	0.873055	0.903672	0.885868	0.865125	0.669391	0.582861	0.582861	0.583118	0.58103	0.546242	0.529872	0.512272	0.499823	0.495327	0.495327	0.514177	0.691145	0.808237	0.808237	0.794264	0.785729	0.686144	0.614242	0.575691	0.560401	0.55301	0.543978	0.534375	0.529223	0.521241	0.51343	0.506274	0.504687	0.497797	0.494029	0.491551	0.489266	0.488511	0.490712	0.48683	0.486722	0.486351	0.485106	0.483949
	0.6425		0.669487	0.744722	0.800166	0.845574	0.873055	0.865125	0.840977	0.669391	0.599398	0.59869	0.58103	0.578587	0.545345	0.529872	0.512272	0.499823	0.495327	0.495327	0.513011	0.691656	0.807229	0.807229	0.790608	0.779076	0.678911	0.605279	0.575691	0.560401	0.551902	0.541388	0.534462	0.529223	0.521095	0.51343	0.507895	0.504687	0.497797	0.494393	0.493373	0.490712	0.488743	0.488511	0.486227	0.486227	0.486227	0.484531	0.483014
	0.645		0.652209	0.7219	0.778112	0.822565	0.845574	0.840977	0.826426	0.735117	0.660678	0.603077	0.59869	0.580523	0.545345	0.52875	0.514235	0.502161	0.493299	0.493299	0.509996	0.692648	0.80674	0.80674	0.787379	0.779076	0.678911	0.605279	0.578857	0.565674	0.551902	0.541388	0.535768	0.529223	0.520442	0.516332	0.50977	0.50601	0.498818	0.494393	0.493373	0.488743	0.487978	0.485828	0.484944	0.484944	0.485106	0.483162	0.480289
	0.6475		0.62036	0.693691	0.755919	0.804034	0.822565	0.826426	0.814038	0.771692	0.695752	0.620858	0.604814	0.574404	0.548138	0.531779	0.51514	0.504718	0.493299	0.493299	0.509996	0.694887	0.80674	0.80674	0.787379	0.77994	0.678911	0.602725	0.578857	0.565674	0.55467	0.543012	0.537459	0.530751	0.520442	0.516571	0.50977	0.503013	0.498818	0.495099	0.494001	0.488743	0.486083	0.48453	0.48453	0.484938	0.484938	0.48302	0.479098
	0.65		0.599529	0.675006	0.734675	0.783616	0.808086	0.814038	0.806367	0.771692	0.725327	0.679779	0.620858	0.574187	0.548138	0.529745	0.51514	0.502161	0.494285	0.494285	0.513009	0.70256	0.80674	0.80674	0.789626	0.77994	0.675491	0.606468	0.575996	0.56542	0.55467	0.546807	0.537459	0.530973	0.527628	0.517491	0.507413	0.503013	0.498505	0.494836	0.492909	0.489395	0.486083	0.48453	0.48453	0.484918	0.484918	0.481729	0.479037
	0.6525		0.584742	0.662105	0.720566	0.764768	0.791155	0.797673	0.791155	0.771406	0.725327	0.679779	0.61884	0.570865	0.547548	0.530446	0.517475	0.505276	0.494878	0.494878	0.516712	0.708425	0.810819	0.810819	0.79293	0.781715	0.672345	0.607862	0.572249	0.5581	0.552502	0.544819	0.536881	0.530973	0.527628	0.517491	0.507413	0.502749	0.497865	0.495359	0.493181	0.490006	0.486609	0.484265	0.484265	0.484265	0.482935	0.481038	0.480094
	0.655		0.569605	0.64417	0.706124	0.750528	0.778216	0.778314	0.777072	0.752998	0.724148	0.677318	0.617274	0.57269	0.545154	0.53039	0.519285	0.505276	0.496066	0.496066	0.517727	0.708497	0.810819	0.810819	0.799124	0.779109	0.672345	0.607862	0.572249	0.5581	0.55181	0.544819	0.536797	0.530377	0.524373	0.511803	0.508696	0.505676	0.497865	0.494836	0.493181	0.489871	0.486609	0.484265	0.482935	0.481823	0.480585	0.479131	0.478852
	0.6575		0.553078	0.624328	0.688376	0.738864	0.765748	0.76925	0.764125	0.751108	0.714164	0.667371	0.617274	0.57269	0.545154	0.530446	0.519285	0.507528	0.496066	0.496066	0.520218	0.712811	0.809206	0.809206	0.799124	0.779741	0.675145	0.607663	0.574257	0.562163	0.551371	0.543152	0.540003	0.530377	0.51717	0.511956	0.509661	0.503838	0.497173	0.494343	0.491354	0.489317	0.484371	0.482461	0.482461	0.480936	0.479848	0.478852	0.477264
	0.66		0.541701	0.610525	0.67279	0.726388	0.752849	0.759917	0.754196	0.7451	0.710137	0.66733	0.616197	0.574912	0.549213	0.535482	0.517207	0.507528	0.496066	0.496066	0.521926	0.717868	0.809206	0.809206	0.797984	0.779109	0.677086	0.606034	0.578612	0.566894	0.551371	0.543152	0.540003	0.530377	0.51717	0.511956	0.508696	0.503838	0.497619	0.493048	0.489871	0.487739	0.484371	0.483192	0.481823	0.479848	0.479131	0.478705	0.477264
	0.6625		0.532174	0.602573	0.662846	0.71804	0.74556	0.752849	0.748412	0.736688	0.705602	0.666356	0.615103	0.574912	0.551783	0.535482	0.517207	0.508077	0.497912	0.497912	0.521926	0.718579	0.8094	0.8094	0.797984	0.776776	0.678962	0.605227	0.578612	0.567959	0.553457	0.542235	0.539119	0.530713	0.517798	0.511956	0.506827	0.501457	0.497619	0.492224	0.489317	0.487288	0.48377	0.482691	0.481187	0.478074	0.478705	0.477844	0.477317
	0.665		0.522205	0.595778	0.656348	0.709364	0.742607	0.74556	0.742607	0.730107	0.695787	0.660353	0.614714	0.574912	0.551783	0.534424	0.517587	0.508077	0.500591	0.500591	0.519977	0.723694	0.812787	0.812787	0.8038	0.776776	0.680493	0.605227	0.578495	0.567959	0.553457	0.542235	0.538584	0.529509	0.51822	0.510379	0.503077	0.501158	0.497619	0.492224	0.488136	0.485289	0.482786	0.480745	0.477662	0.477688	0.478705	0.478705	0.477761
	0.6675		0.515141	0.588307	0.649357	0.696866	0.728491	0.742157	0.734111	0.724072	0.691191	0.657421	0.613281	0.575469	0.551783	0.533997	0.51879	0.508077	0.501355	0.501355	0.519977	0.72944	0.813066	0.813066	0.8038	0.780016	0.680493	0.605227	0.577538	0.564793	0.552056	0.542235	0.536995	0.529509	0.51822	0.50926	0.503077	0.499625	0.494294	0.490384	0.487547	0.485098	0.481694	0.478058	0.477662	0.477844	0.477844	0.477783	0.476669
	0.67		0.509651	0.581881	0.642555	0.691252	0.723543	0.731289	0.731289	0.720619	0.691191	0.657421	0.614714	0.577749	0.552148	0.533997	0.519779	0.509736	0.501861	0.501861	0.524966	0.730646	0.81506	0.81506	0.801993	0.780808	0.666847	0.607025	0.578495	0.562058	0.552056	0.545556	0.536995	0.524959	0.51822	0.50926	0.503852	0.499625	0.491416	0.488738	0.487426	0.484147	0.481884	0.479358	0.478058	0.479358	0.479111	0.477783	0.474574
	0.6725		0.502973	0.578416	0.64068	0.687701	0.719083	0.726061	0.726061	0.713108	0.694109	0.658846	0.617468	0.579463	0.553103	0.535512	0.521288	0.509736	0.504662	0.505256	0.527681	0.732468	0.81506	0.81506	0.801608	0.781734	0.666847	0.607025	0.578906	0.562058	0.552418	0.545556	0.536713	0.524959	0.518661	0.510671	0.506108	0.502294	0.491416	0.488738	0.487096	0.483883	0.483634	0.479358	0.478954	0.478954	0.477783	0.474592	0.471751
	0.675		0.500659	0.576284	0.633476	0.682175	0.717268	0.722274	0.722274	0.711217	0.694109	0.658846	0.617468	0.579668	0.557523	0.537803	0.521288	0.509736	0.507474	0.507474	0.531887	0.739548	0.815406	0.815406	0.801993	0.782034	0.670591	0.608465	0.581113	0.56658	0.554157	0.54645	0.536386	0.527587	0.522256	0.512502	0.508635	0.502294	0.4935	0.490587	0.487096	0.484147	0.483634	0.478954	0.478877	0.475556	0.474592	0.473918	0.471702
	0.6775		0.49678	0.567584	0.626427	0.676901	0.71164	0.722274	0.722274	0.711217	0.692532	0.653734	0.613897	0.579668	0.557563	0.541705	0.524056	0.510784	0.507474	0.507474	0.536477	0.744918	0.814679	0.814679	0.803462	0.781734	0.674819	0.608823	0.581113	0.56658	0.554211	0.54645	0.536329	0.527587	0.522256	0.512502	0.508635	0.499167	0.492777	0.491114	0.487096	0.483883	0.478877	0.475896	0.474179	0.473918	0.474179	0.472016	0.468745
	0.68		0.495508	0.563805	0.622917	0.672978	0.710505	0.716961	0.716961	0.705631	0.69015	0.653734	0.613897	0.5844	0.562533	0.542526	0.525785	0.509799	0.506998	0.506998	0.538246	0.745567	0.815406	0.815406	0.803901	0.775376	0.674819	0.608823	0.577912	0.563024	0.554211	0.54645	0.536329	0.527493	0.521981	0.509794	0.506401	0.497559	0.491254	0.489749	0.485143	0.484144	0.479115	0.475393	0.471805	0.471805	0.473727	0.472016	0.468745
	0.6825		0.494594	0.561012	0.621154	0.667744	0.700818	0.713473	0.713473	0.705631	0.689747	0.655928	0.618067	0.584492	0.563627	0.545445	0.526763	0.513412	0.504873	0.504873	0.536477	0.746206	0.820384	0.820384	0.80746	0.775376	0.669941	0.604128	0.577912	0.563024	0.554211	0.547465	0.536479	0.526188	0.519065	0.506467	0.505047	0.497559	0.490454	0.485627	0.484144	0.480558	0.479115	0.475393	0.475374	0.47332	0.47332	0.469935	0.467066
	0.685		0.486462	0.556946	0.61487	0.665146	0.699774	0.710859	0.710859	0.707754	0.687078	0.657048	0.619112	0.586125	0.563627	0.545445	0.529319	0.513412	0.505444	0.505444	0.535469	0.746206	0.821665	0.821665	0.81004	0.782462	0.669941	0.601934	0.575665	0.566361	0.557873	0.544276	0.536479	0.526324	0.519065	0.506401	0.50252	0.497559	0.489216	0.485627	0.484144	0.480558	0.479115	0.475201	0.47332	0.470346	0.470346	0.467312	0.467066
	0.6875		0.48484	0.552188	0.613732	0.663156	0.699774	0.707439	0.710626	0.704505	0.683999	0.655928	0.618171	0.584542	0.56174	0.543705	0.529421	0.513552	0.50903	0.50903	0.535469	0.750514	0.821665	0.821665	0.80746	0.782462	0.674934	0.601061	0.581007	0.566361	0.557873	0.544276	0.533497	0.526324	0.518561	0.505019	0.502122	0.495738	0.489888	0.486926	0.483496	0.479978	0.475201	0.469901	0.46989	0.46927	0.467312	0.465703	0.464866
	0.69		0.48484	0.552188	0.609768	0.659227	0.695065	0.704735	0.707439	0.70287	0.683999	0.655854	0.618171	0.584542	0.560094	0.54273	0.529421	0.517987	0.511918	0.511918	0.538486	0.756588	0.815706	0.815706	0.806942	0.78199	0.674934	0.601061	0.582247	0.561666	0.551971	0.543609	0.533497	0.526528	0.518561	0.503441	0.501919	0.495281	0.491634	0.486926	0.481451	0.475405	0.470563	0.469843	0.46894	0.468142	0.466012	0.464637	0.46375
	0.6925		0.489056	0.55648	0.609768	0.659227	0.695065	0.704735	0.707439	0.70287	0.683999	0.651818	0.615416	0.584542	0.55997	0.540908	0.529421	0.519091	0.511918	0.511918	0.54097	0.760066	0.815706	0.815706	0.803984	0.775529	0.672999	0.606139	0.582247	0.561666	0.551246	0.541238	0.533497	0.526276	0.519102	0.504759	0.50164	0.495738	0.491634	0.484252	0.478059	0.474185	0.470563	0.469837	0.468092	0.466012	0.464637	0.464481	0.462276
	0.695		0.489056	0.55648	0.612058	0.659803	0.69473	0.710588	0.711186	0.704735	0.687928	0.650228	0.614565	0.584403	0.55997	0.540908	0.52957	0.519091	0.508299	0.508299	0.543527	0.760066	0.818789	0.818789	0.802741	0.771406	0.672421	0.606346	0.581924	0.56476	0.54996	0.538739	0.530124	0.525466	0.519102	0.508545	0.499881	0.495099	0.489737	0.482741	0.475706	0.473474	0.470739	0.468142	0.466625	0.465184	0.464481	0.462088	0.461654
	0.6975		0.489056	0.553927	0.612058	0.659803	0.69288	0.710772	0.711462	0.709179	0.687928	0.650228	0.613707	0.585095	0.561728	0.544957	0.529682	0.517876	0.507166	0.507166	0.543527	0.760066	0.820708	0.820708	0.802741	0.770615	0.671712	0.606346	0.581924	0.56476	0.549894	0.538739	0.530124	0.524689	0.516075	0.508545	0.496123	0.49379	0.488762	0.482741	0.475706	0.472891	0.470739	0.468092	0.466625	0.465184	0.461618	0.459463	0.459139
	0.7		0.489743	0.55109	0.612058	0.659994	0.691244	0.710558	0.710772	0.708755	0.687243	0.651516	0.613707	0.587081	0.568161	0.550578	0.533075	0.517096	0.507166	0.507166	0.554214	0.765334	0.820708	0.820708	0.802768	0.770615	0.671196	0.604098	0.581924	0.565714	0.549894	0.540194	0.534128	0.524689	0.515436	0.508735	0.495859	0.49379	0.486817	0.482741	0.47968	0.47156	0.468768	0.466913	0.466368	0.463662	0.461208	0.459139	0.457726
	0.7025		0.490299	0.553927	0.609128	0.655786	0.691244	0.710558	0.710772	0.708755	0.687243	0.651516	0.619778	0.592019	0.568161	0.550578	0.533075	0.517096	0.512642	0.512642	0.554214	0.766661	0.819024	0.819024	0.802768	0.771415	0.668383	0.602341	0.581051	0.564476	0.549309	0.54142	0.535772	0.527489	0.513164	0.509791	0.495892	0.492775	0.485494	0.482719	0.476503	0.471583	0.468459	0.464582	0.463662	0.460548	0.459828	0.459139	0.457247
	0.705		0.492963	0.553739	0.609128	0.655786	0.690202	0.707851	0.710558	0.709489	0.687511	0.65513	0.620402	0.592019	0.568722	0.549926	0.531355	0.522116	0.5145	0.5145	0.552628	0.768128	0.81434	0.81434	0.798547	0.771415	0.668383	0.602341	0.581017	0.564476	0.549482	0.54142	0.535772	0.527489	0.514927	0.509791	0.495892	0.490983	0.482719	0.480045	0.474022	0.468399	0.464582	0.461251	0.459504	0.459828	0.459828	0.457247	0.455945
	0.7075		0.493649	0.554594	0.609128	0.655786	0.693089	0.706506	0.711451	0.709489	0.687511	0.651382	0.619778	0.592019	0.568722	0.549926	0.531355	0.524127	0.51553	0.51553	0.552628	0.773759	0.81434	0.81434	0.798547	0.768063	0.668383	0.602948	0.580103	0.564476	0.549482	0.539403	0.531508	0.524458	0.513809	0.504488	0.495892	0.487176	0.482552	0.476503	0.473391	0.466139	0.461256	0.4601	0.459088	0.459088	0.455945	0.454739	0.453458
	0.71		0.494136	0.554594	0.609291	0.659857	0.692628	0.706506	0.709489	0.705172	0.692489	0.658293	0.620402	0.593965	0.572134	0.555635	0.535415	0.524127	0.51553	0.51553	0.556634	0.774354	0.817076	0.817076	0.804133	0.768063	0.663585	0.602948	0.580103	0.563039	0.552044	0.539403	0.530585	0.524458	0.514927	0.504446	0.492678	0.48707	0.482552	0.478	0.470663	0.465931	0.46124	0.4601	0.459088	0.45658	0.455872	0.454358	0.452494
	0.7125		0.494177	0.555596	0.614891	0.659857	0.692628	0.711909	0.711909	0.705172	0.688826	0.657423	0.624868	0.594326	0.573063	0.555635	0.538277	0.524127	0.515948	0.515948	0.556634	0.774354	0.817076	0.817076	0.804133	0.768969	0.663585	0.603183	0.580103	0.565832	0.553967	0.541441	0.531508	0.524981	0.514406	0.500889	0.492678	0.48707	0.479793	0.477981	0.470663	0.465931	0.46124	0.460488	0.455872	0.455558	0.454098	0.451535	0.449665
	0.715		0.495232	0.560128	0.614891	0.657341	0.689059	0.711909	0.711909	0.705172	0.688826	0.657423	0.626175	0.598685	0.573063	0.555635	0.538419	0.527581	0.516166	0.516166	0.556634	0.775792	0.814339	0.814339	0.803707	0.769539	0.660867	0.603586	0.579154	0.563214	0.553967	0.541441	0.531414	0.524981	0.515469	0.497976	0.492678	0.484786	0.479793	0.474782	0.469367	0.463273	0.461265	0.460114	0.455246	0.454901	0.452372	0.449122	0.447767
	0.7175		0.497375	0.560128	0.611856	0.654613	0.688397	0.709937	0.709937	0.704392	0.688826	0.657423	0.626175	0.598685	0.573063	0.553951	0.543197	0.532822	0.51874	0.51874	0.557183	0.780096	0.813576	0.813576	0.800467	0.769539	0.660867	0.60559	0.576845	0.564084	0.553483	0.543329	0.532354	0.5241	0.514406	0.502558	0.490147	0.481194	0.479793	0.472332	0.464352	0.462021	0.460488	0.456178	0.455273	0.452372	0.450595	0.448975	0.446986
	0.72		0.498084	0.559073	0.607223	0.652779	0.688397	0.709777	0.709937	0.704392	0.690301	0.657046	0.626034	0.597884	0.573053	0.555726	0.543197	0.532822	0.51874	0.51874	0.561549	0.785285	0.810412	0.810412	0.800467	0.767582	0.660867	0.60559	0.57562	0.564084	0.553245	0.543069	0.531533	0.520643	0.510746	0.502558	0.488542	0.481789	0.481015	0.469399	0.462781	0.461707	0.458649	0.455515	0.454901	0.452155	0.450226	0.447767	0.446711
	0.7225		0.498084	0.559073	0.607223	0.652779	0.691057	0.709777	0.710133	0.710133	0.690301	0.65521	0.622741	0.59534	0.573053	0.555726	0.543197	0.528095	0.517592	0.517592	0.561549	0.785285	0.810147	0.810147	0.799946	0.763457	0.661085	0.60085	0.57562	0.565169	0.553245	0.543069	0.532354	0.520643	0.509701	0.502199	0.487846	0.481789	0.479322	0.468258	0.465372	0.461372	0.457868	0.455515	0.452155	0.451816	0.450579	0.44797	0.446599
	0.725		0.498084	0.561123	0.611249	0.658834	0.695367	0.709906	0.713509	0.712552	0.690789	0.65521	0.622741	0.59534	0.573593	0.559223	0.544633	0.528095	0.517592	0.517592	0.56048	0.784671	0.810147	0.810147	0.799946	0.76328	0.661085	0.59723	0.577375	0.565169	0.549938	0.540416	0.532403	0.521152	0.509701	0.501953	0.487846	0.482184	0.476766	0.468258	0.466325	0.462781	0.458235	0.455064	0.452978	0.451816	0.447209	0.447209	0.44531
	0.7275		0.498366	0.562469	0.612	0.658834	0.696665	0.713572	0.714507	0.713509	0.690789	0.656643	0.624528	0.599375	0.576796	0.559615	0.547433	0.529815	0.52174	0.52174	0.56048	0.784671	0.813069	0.813069	0.802604	0.762263	0.658665	0.59723	0.577375	0.563851	0.547199	0.539929	0.532403	0.521152	0.509701	0.501295	0.488075	0.482184	0.47487	0.468894	0.466325	0.463047	0.458235	0.455064	0.452978	0.45144	0.447209	0.444681	0.443452
	0.73		0.503641	0.564802	0.61354	0.657379	0.696665	0.711711	0.713572	0.711711	0.692339	0.661371	0.626744	0.599375	0.576796	0.561741	0.547433	0.534005	0.521828	0.521828	0.561183	0.785072	0.814574	0.814574	0.802604	0.762263	0.656297	0.59723	0.577204	0.559865	0.547073	0.539293	0.530413	0.519202	0.509193	0.49991	0.489361	0.476978	0.472737	0.468656	0.463074	0.459712	0.455209	0.453352	0.451596	0.447981	0.44531	0.442383	0.439461
	0.7325		0.503641	0.564802	0.616098	0.657379	0.69148	0.711711	0.711843	0.708662	0.692339	0.661371	0.627329	0.598212	0.578611	0.562979	0.547242	0.53407	0.524046	0.524046	0.56379	0.785072	0.816789	0.816789	0.802619	0.758219	0.656297	0.598039	0.575607	0.559865	0.547073	0.53927	0.529756	0.519202	0.509193	0.498341	0.489361	0.476978	0.468894	0.465055	0.462239	0.458053	0.453266	0.45144	0.448214	0.44766	0.442383	0.439461	0.438418
	0.735		0.505867	0.563808	0.617146	0.661013	0.69148	0.711711	0.711711	0.708662	0.68544	0.657426	0.62724	0.598212	0.578611	0.563134	0.547242	0.53407	0.524046	0.524046	0.565846	0.784451	0.817343	0.817343	0.800613	0.753219	0.656297	0.597743	0.570679	0.559078	0.548104	0.538232	0.529524	0.519202	0.508815	0.497666	0.484758	0.476978	0.467595	0.463074	0.460598	0.453266	0.450916	0.448214	0.44766	0.442895	0.440192	0.438577	0.436392
	0.7375		0.503071	0.563808	0.617997	0.662936	0.692665	0.714412	0.714412	0.708662	0.68544	0.657426	0.62724	0.600615	0.581283	0.565415	0.547867	0.533264	0.522998	0.522998	0.566034	0.784451	0.817343	0.817343	0.800613	0.750901	0.65607	0.597743	0.570679	0.559078	0.548104	0.536695	0.527307	0.514229	0.504647	0.494533	0.483198	0.476363	0.467595	0.463857	0.458404	0.451555	0.448312	0.446635	0.442895	0.440808	0.438577	0.436597	0.436392
	0.74		0.505867	0.564282	0.617146	0.662936	0.692665	0.714412	0.714412	0.706037	0.688216	0.655275	0.626582	0.600615	0.581283	0.565415	0.547867	0.533264	0.522998	0.522998	0.568881	0.790078	0.807691	0.807691	0.794115	0.749613	0.647555	0.591242	0.569725	0.559078	0.546169	0.535634	0.526659	0.514229	0.503442	0.494533	0.481794	0.475372	0.467595	0.458818	0.455846	0.450916	0.448197	0.442314	0.440808	0.440176	0.436599	0.43657	0.436076
	0.7425		0.510952	0.564647	0.61707	0.659713	0.692608	0.714412	0.714412	0.706037	0.689428	0.656906	0.626582	0.601922	0.582269	0.568281	0.551844	0.533732	0.524039	0.524039	0.568881	0.792058	0.806364	0.806364	0.791684	0.747783	0.643606	0.591242	0.569406	0.553894	0.546142	0.533378	0.524978	0.514229	0.50267	0.493349	0.479759	0.473438	0.466263	0.458333	0.455789	0.450216	0.445026	0.440869	0.439501	0.439501	0.436597	0.43354	0.43354
	0.745		0.511618	0.566904	0.61707	0.659713	0.692608	0.715403	0.715403	0.706163	0.689428	0.656906	0.628588	0.60786	0.588747	0.56857	0.550873	0.536986	0.524039	0.524039	0.571028	0.790078	0.803839	0.803839	0.787661	0.746251	0.640096	0.59108	0.569406	0.554834	0.546142	0.533378	0.524268	0.510656	0.499574	0.489222	0.47901	0.470133	0.459347	0.457668	0.451353	0.446749	0.445026	0.440176	0.438347	0.435355	0.434848	0.432931	0.428599
	0.7475		0.512375	0.570761	0.620202	0.659301	0.692608	0.715403	0.715403	0.708788	0.689428	0.660816	0.631111	0.608416	0.588747	0.56857	0.550873	0.537452	0.525498	0.525498	0.574393	0.789321	0.800059	0.800059	0.785276	0.737167	0.641456	0.590481	0.569406	0.551475	0.542886	0.533378	0.52237	0.510656	0.499446	0.487512	0.477471	0.466454	0.459347	0.45704	0.450216	0.445919	0.443071	0.438569	0.438148	0.435355	0.432931	0.42782	0.427447
	0.75		0.518769	0.572958	0.621802	0.661372	0.691996	0.715403	0.715403	0.708788	0.689054	0.661105	0.631775	0.608416	0.58594	0.565264	0.549283	0.537452	0.525498	0.525498	0.574393	0.789097	0.796706	0.796706	0.785138	0.737167	0.639351	0.586333	0.567957	0.553101	0.539738	0.532153	0.52237	0.510656	0.499443	0.484442	0.472756	0.465718	0.459028	0.45704	0.447271	0.445826	0.442247	0.438347	0.436926	0.434164	0.429656	0.427447	0.427177
	0.7525		0.520386	0.574795	0.623756	0.661372	0.691996	0.717002	0.717002	0.709329	0.688098	0.661105	0.631775	0.605367	0.583588	0.565264	0.549283	0.537452	0.529326	0.529326	0.576988	0.789097	0.791351	0.791351	0.783565	0.740517	0.640373	0.586333	0.564657	0.551915	0.538728	0.528409	0.518857	0.508155	0.496902	0.483255	0.471358	0.465586	0.459028	0.456726	0.447271	0.442247	0.439134	0.437332	0.435251	0.430703	0.428428	0.426838	0.42566
	0.755		0.520729	0.575359	0.627297	0.666529	0.697407	0.720886	0.720886	0.711878	0.688098	0.661105	0.631775	0.605367	0.583588	0.565957	0.552482	0.53913	0.529326	0.529326	0.576988	0.790566	0.791351	0.790962	0.781744	0.740517	0.640219	0.586333	0.564657	0.551915	0.537239	0.526582	0.514995	0.505385	0.496073	0.482749	0.470849	0.464684	0.459028	0.450002	0.4445	0.44074	0.437332	0.434841	0.430937	0.428428	0.426662	0.424037	0.423479
	0.7575		0.520729	0.575887	0.627297	0.666883	0.69807	0.720886	0.720886	0.717603	0.693724	0.661426	0.632482	0.60515	0.584093	0.568491	0.554984	0.541759	0.528028	0.528028	0.576988	0.792694	0.792694	0.790962	0.780402	0.739375	0.640219	0.584873	0.564196	0.551553	0.537239	0.52477	0.513199	0.502743	0.493723	0.483255	0.470849	0.465586	0.457751	0.450002	0.442148	0.437891	0.434841	0.430937	0.429176	0.426662	0.424037	0.422863	0.422567
	0.76		0.524869	0.57759	0.627297	0.668221	0.698771	0.720196	0.720196	0.717603	0.694768	0.661426	0.632482	0.605799	0.585834	0.571193	0.554984	0.541942	0.528028	0.528028	0.578726	0.793425	0.793425	0.791221	0.779655	0.734392	0.638886	0.580636	0.564196	0.549592	0.536349	0.52477	0.513199	0.502743	0.493723	0.48335	0.474179	0.466268	0.455998	0.451525	0.442716	0.437593	0.433906	0.430246	0.42859	0.425706	0.423479	0.422052	0.418901
	0.7625		0.524869	0.584155	0.628239	0.668221	0.698771	0.717707	0.717707	0.715922	0.694768	0.661364	0.632482	0.608022	0.59273	0.575079	0.554984	0.542137	0.533603	0.533603	0.581588	0.796761	0.796761	0.791221	0.778915	0.729146	0.634438	0.580636	0.561498	0.546464	0.536189	0.52477	0.513434	0.503493	0.493723	0.48335	0.474179	0.466268	0.453397	0.451525	0.442716	0.436195	0.433067	0.429774	0.426515	0.424161	0.422472	0.420654	0.417659
	0.765		0.526237	0.585266	0.631636	0.667892	0.698337	0.717707	0.718502	0.715922	0.694768	0.661364	0.634362	0.608317	0.59273	0.575079	0.55485	0.542224	0.534061	0.534061	0.583829	0.798137	0.798137	0.789492	0.77789	0.7254	0.62701	0.581528	0.55963	0.545627	0.532379	0.524658	0.513761	0.503493	0.490789	0.477116	0.471167	0.4633	0.453089	0.449533	0.442499	0.434915	0.431597	0.429774	0.425682	0.423382	0.420717	0.417359	0.4158
	0.7675		0.524074	0.586099	0.632572	0.667892	0.698337	0.719289	0.71941	0.718502	0.691252	0.661364	0.634362	0.608317	0.591967	0.573788	0.554013	0.542137	0.534061	0.534061	0.584789	0.798137	0.798137	0.789092	0.776807	0.723899	0.62701	0.58178	0.559496	0.544287	0.532379	0.524658	0.513761	0.501753	0.488354	0.476575	0.469562	0.46247	0.457101	0.44792	0.438204	0.434786	0.430761	0.428132	0.425375	0.420863	0.419466	0.417359	0.414666
	0.77		0.526237	0.586099	0.632572	0.671757	0.703443	0.719623	0.721061	0.720893	0.696187	0.663695	0.633409	0.608317	0.591967	0.573788	0.554013	0.540276	0.533374	0.533374	0.584789	0.795831	0.795831	0.779448	0.770158	0.722895	0.62701	0.581528	0.559496	0.544287	0.534262	0.524658	0.513761	0.501753	0.488354	0.476575	0.467957	0.462122	0.457101	0.445039	0.437453	0.433418	0.430682	0.425881	0.42231	0.419466	0.418065	0.415732	0.413298
	0.7725		0.527233	0.584551	0.632572	0.673729	0.705521	0.719623	0.720893	0.716875	0.691252	0.656491	0.633409	0.611693	0.590566	0.575128	0.556856	0.540276	0.531318	0.531318	0.583973	0.793506	0.793506	0.778202	0.768168	0.722629	0.62979	0.580614	0.560005	0.545481	0.534262	0.523183	0.513669	0.50092	0.487182	0.476575	0.466574	0.458366	0.452595	0.443466	0.437453	0.434786	0.42901	0.424079	0.42231	0.418768	0.417513	0.414645	0.413298
	0.775		0.530221	0.584551	0.635258	0.675747	0.70695	0.719623	0.720624	0.716875	0.693403	0.659879	0.633409	0.612482	0.592956	0.575148	0.562516	0.547346	0.531532	0.531532	0.582001	0.79325	0.79325	0.778202	0.766093	0.720774	0.629479	0.58387	0.579881	0.560005	0.545481	0.52615	0.513669	0.502449	0.491966	0.475407	0.466574	0.457265	0.452595	0.444448	0.437453	0.431975	0.426802	0.422708	0.419986	0.418241	0.414992	0.413298	0.412056
	0.7775		0.535752	0.595049	0.636537	0.675747	0.70695	0.719006	0.720624	0.716875	0.693365	0.657939	0.634422	0.612702	0.595052	0.577852	0.562516	0.547346	0.531532	0.531532	0.583973	0.79325	0.79325	0.778771	0.765681	0.719351	0.629479	0.58387	0.579003	0.567242	0.550174	0.533791	0.515158	0.50092	0.485959	0.475407	0.467565	0.457979	0.449537	0.444448	0.434922	0.429188	0.426039	0.422235	0.419757	0.418241	0.414992	0.411601	0.40867
	0.78		0.536279	0.595049	0.639327	0.675747	0.706317	0.720199	0.72117	0.720476	0.693365	0.657939	0.638085	0.612613	0.595052	0.577852	0.561762	0.545824	0.533937	0.533937	0.584744	0.79325	0.79325	0.778771	0.765681	0.719351	0.628374	0.58387	0.575614	0.567242	0.550174	0.531562	0.515158	0.49612	0.485959	0.475949	0.467565	0.457979	0.449537	0.445695	0.433229	0.427499	0.422237	0.420015	0.418314	0.413291	0.411495	0.40867	0.407705
	0.7825		0.539189	0.591576	0.639327	0.680349	0.705594	0.720199	0.721707	0.719309	0.693153	0.654592	0.638085	0.613743	0.594762	0.575941	0.559774	0.545824	0.534447	0.534447	0.586895	0.794856	0.794856	0.773869	0.765681	0.714507	0.623416	0.579003	0.567242	0.551566	0.534136	0.520901	0.51071	0.495999	0.482075	0.475949	0.467747	0.456381	0.449537	0.443151	0.432416	0.425774	0.422237	0.418314	0.417621	0.410138	0.406786	0.406357	0.406357
	0.785		0.54132	0.591576	0.641634	0.680349	0.705594	0.721707	0.721707	0.719309	0.693153	0.654592	0.631996	0.613392	0.592758	0.574711	0.559774	0.549882	0.535885	0.535885	0.588448	0.792875	0.792875	0.772574	0.762981	0.71444	0.62159	0.581349	0.556768	0.545527	0.530342	0.520208	0.50978	0.495999	0.482075	0.470206	0.465368	0.455467	0.447551	0.442224	0.428833	0.423958	0.422237	0.417949	0.410138	0.40819	0.406357	0.405918	0.404685
	0.7875		0.543807	0.59476	0.64214	0.680349	0.705594	0.722569	0.722623	0.719791	0.697017	0.659816	0.630883	0.613392	0.592758	0.573881	0.560759	0.549882	0.536643	0.536643	0.589075	0.792875	0.792875	0.770685	0.75935	0.70767	0.61948	0.581349	0.556768	0.544217	0.528292	0.517974	0.509648	0.496788	0.480067	0.469638	0.464948	0.455467	0.447551	0.44059	0.427894	0.423958	0.420728	0.414332	0.410138	0.407971	0.405918	0.403544	0.402891
	0.79		0.548891	0.600029	0.643007	0.680968	0.709125	0.72395	0.72395	0.719791	0.697017	0.659816	0.630429	0.611136	0.592758	0.573881	0.560759	0.548921	0.536643	0.536643	0.589416	0.791578	0.791578	0.768162	0.75609	0.705355	0.615255	0.573531	0.554099	0.544217	0.528292	0.517974	0.507836	0.496788	0.480067	0.466773	0.464002	0.452255	0.44142	0.43606	0.426811	0.422717	0.418252	0.413846	0.411559	0.407971	0.40486	0.403014	0.401848
	0.7925		0.552398	0.601228	0.644283	0.68151	0.712361	0.726657	0.726657	0.718627	0.696076	0.659704	0.630883	0.611136	0.593363	0.575659	0.559597	0.543821	0.531038	0.531038	0.591234	0.79138	0.79138	0.766361	0.756069	0.703476	0.615255	0.569482	0.553974	0.537937	0.523386	0.517237	0.50636	0.493551	0.478827	0.465398	0.4595	0.447899	0.438439	0.434686	0.426607	0.422381	0.417468	0.412959	0.411294	0.405929	0.403544	0.40172	0.399809
	0.795		0.55418	0.602581	0.646552	0.682403	0.712361	0.72508	0.72508	0.716125	0.695756	0.659704	0.633748	0.612002	0.594673	0.578191	0.559597	0.543821	0.531038	0.531038	0.595351	0.783813	0.783813	0.764415	0.75202	0.697964	0.614411	0.568442	0.553915	0.537259	0.523386	0.517237	0.503033	0.490526	0.478603	0.464891	0.454408	0.446965	0.438097	0.430355	0.424138	0.420993	0.416408	0.411765	0.406455	0.404932	0.401722	0.40146	0.399063
	0.7975		0.55418	0.603577	0.646552	0.682403	0.712361	0.72508	0.72508	0.716125	0.691045	0.659704	0.633748	0.612002	0.594673	0.578191	0.561236	0.545479	0.535724	0.535724	0.595801	0.783813	0.783813	0.762903	0.751586	0.697964	0.614411	0.568442	0.548716	0.535966	0.522892	0.512328	0.501898	0.489408	0.475355	0.461995	0.454408	0.446685	0.438097	0.429172	0.422381	0.418027	0.414261	0.411294	0.406455	0.403852	0.401722	0.399063	0.394923
	0.8		0.556239	0.607155	0.647668	0.684744	0.710008	0.723437	0.72508	0.717525	0.691045	0.659027	0.630575	0.614409	0.594673	0.578191	0.562786	0.549753	0.536135	0.536135	0.595801	0.784381	0.784381	0.761045	0.751416	0.697646	0.612356	0.569846	0.548716	0.535633	0.522351	0.509774	0.501047	0.488757	0.47291	0.461995	0.454161	0.446685	0.437982	0.429172	0.421835	0.416408	0.412419	0.410837	0.405525	0.403571	0.399903	0.396035	0.394101
	0.8025		0.556534	0.607155	0.647657	0.687782	0.713634	0.721461	0.722956	0.717525	0.692174	0.656148	0.630409	0.611644	0.595665	0.579387	0.562786	0.549753	0.536135	0.536135	0.595801	0.784381	0.784381	0.758797	0.749761	0.695997	0.611695	0.569846	0.5499	0.531836	0.522351	0.509774	0.501256	0.486539	0.472294	0.461784	0.454161	0.446685	0.437982	0.429172	0.421835	0.415623	0.412341	0.409632	0.404302	0.399903	0.396597	0.395501	0.392755
	0.805		0.556534	0.608315	0.649282	0.687782	0.709854	0.721461	0.722956	0.715167	0.692174	0.656148	0.630575	0.608415	0.595665	0.581949	0.565719	0.549093	0.538774	0.538774	0.599076	0.779783	0.779783	0.755323	0.743608	0.687874	0.606152	0.566792	0.5499	0.531346	0.521668	0.509774	0.501256	0.486539	0.472294	0.461703	0.452464	0.445642	0.437982	0.42903	0.421359	0.415751	0.411357	0.408634	0.403487	0.398872	0.395501	0.392843	0.390829
	0.8075		0.556534	0.608315	0.649601	0.691121	0.714506	0.722956	0.722956	0.715167	0.68992	0.659146	0.634992	0.608415	0.595665	0.582449	0.565867	0.548923	0.538774	0.538774	0.599191	0.776904	0.776904	0.755323	0.743608	0.687874	0.606152	0.56677	0.549558	0.531836	0.521668	0.509169	0.501256	0.486539	0.473161	0.459398	0.449465	0.446138	0.438125	0.428765	0.421292	0.415623	0.410726	0.406545	0.401853	0.395501	0.392843	0.391112	0.390829
	0.81		0.561665	0.615666	0.657101	0.690746	0.710218	0.723413	0.723413	0.715167	0.687965	0.659146	0.635588	0.611493	0.59488	0.582449	0.565867	0.548923	0.539205	0.539205	0.601804	0.77518	0.77518	0.757867	0.746708	0.687874	0.606152	0.566792	0.546348	0.531346	0.517948	0.508543	0.493689	0.483933	0.473212	0.460007	0.450189	0.443863	0.438125	0.425844	0.41982	0.414732	0.410726	0.405884	0.400645	0.395341	0.391297	0.389422	0.388977
	0.8125		0.573279	0.617604	0.657967	0.691949	0.713704	0.723413	0.723413	0.713333	0.686538	0.659146	0.635588	0.615236	0.596651	0.580416	0.563945	0.549339	0.539205	0.539205	0.606908	0.775035	0.775035	0.758323	0.746708	0.687651	0.604573	0.563317	0.543198	0.532949	0.517948	0.509169	0.493689	0.483304	0.473212	0.460007	0.450166	0.439782	0.435311	0.424962	0.41982	0.414732	0.410283	0.40428	0.398559	0.394045	0.391297	0.389422	0.388977
	0.815		0.573279	0.623715	0.662942	0.691949	0.713704	0.723413	0.723413	0.712358	0.685255	0.655345	0.632634	0.614014	0.596389	0.580086	0.563945	0.549556	0.536646	0.536646	0.607364	0.775035	0.775035	0.758323	0.746393	0.687155	0.603881	0.561987	0.543198	0.526319	0.518434	0.508543	0.496311	0.483304	0.470076	0.460396	0.450189	0.439782	0.432596	0.42526	0.418602	0.414695	0.410283	0.402916	0.398003	0.394045	0.389578	0.386544	0.385318
	0.8175		0.567607	0.623715	0.662942	0.692131	0.714579	0.726733	0.726733	0.712358	0.685255	0.653978	0.632602	0.614014	0.596389	0.580086	0.563945	0.549556	0.536646	0.536646	0.607364	0.771526	0.771526	0.754793	0.739095	0.67907	0.601566	0.561987	0.545315	0.52583	0.518434	0.507886	0.496402	0.483518	0.470076	0.460396	0.450166	0.439782	0.432074	0.42217	0.41715	0.414695	0.409367	0.402325	0.397306	0.394304	0.392594	0.386544	0.385318
	0.82		0.567607	0.619002	0.660618	0.69251	0.717233	0.726905	0.726905	0.712585	0.681055	0.651116	0.632383	0.613294	0.596389	0.578973	0.562971	0.549101	0.538183	0.538183	0.603982	0.770992	0.770992	0.750819	0.736639	0.67864	0.601566	0.562053	0.545315	0.52583	0.516605	0.507659	0.498212	0.483848	0.470076	0.458874	0.448041	0.4397	0.431277	0.419126	0.415673	0.411302	0.405385	0.399663	0.396499	0.394304	0.392593	0.385434	0.383785
	0.8225		0.573254	0.619002	0.660618	0.69251	0.719608	0.726905	0.726905	0.712585	0.681055	0.651116	0.632383	0.613294	0.597971	0.578973	0.562971	0.549101	0.538183	0.538183	0.603982	0.770992	0.770992	0.750819	0.736847	0.67864	0.599704	0.562053	0.5424	0.52583	0.516281	0.507659	0.497205	0.483848	0.468684	0.455	0.447498	0.437384	0.425693	0.418663	0.412573	0.408975	0.404116	0.399663	0.396499	0.394304	0.392593	0.384984	0.383785
	0.825		0.576373	0.62713	0.66557	0.694492	0.719608	0.727382	0.727382	0.712267	0.681296	0.654044	0.632383	0.613294	0.597971	0.579303	0.563402	0.552117	0.538756	0.538756	0.606571	0.770992	0.770992	0.753498	0.736847	0.676612	0.599704	0.558749	0.53603	0.525607	0.514771	0.507659	0.497205	0.482278	0.465457	0.45338	0.446886	0.437384	0.425693	0.417573	0.412001	0.4067	0.402912	0.399663	0.396178	0.392662	0.387142	0.384021	0.379494
	0.8275		0.576531	0.62713	0.66557	0.694492	0.715295	0.728422	0.728422	0.708576	0.681296	0.654044	0.633224	0.610676	0.59543	0.579303	0.563996	0.552117	0.542468	0.542468	0.610791	0.769891	0.769891	0.753498	0.736847	0.676081	0.598129	0.556981	0.53603	0.525607	0.510838	0.505265	0.493582	0.477809	0.463422	0.452644	0.44351	0.434535	0.427984	0.4166	0.412001	0.404116	0.401105	0.396709	0.393042	0.389797	0.384456	0.382187	0.378485
	0.83		0.578187	0.62662	0.668714	0.694492	0.715295	0.729797	0.729797	0.707878	0.680227	0.650685	0.632354	0.610676	0.594519	0.579079	0.563996	0.550992	0.542468	0.542468	0.616908	0.762972	0.762972	0.744561	0.73456	0.67592	0.597643	0.556806	0.536451	0.525607	0.51017	0.501497	0.490221	0.475775	0.463422	0.452644	0.441023	0.433565	0.429681	0.414365	0.41155	0.403823	0.39961	0.394176	0.391127	0.388726	0.382315	0.379494	0.377727
	0.8325		0.582974	0.62662	0.668714	0.697832	0.720046	0.731218	0.731218	0.707878	0.680227	0.650685	0.633244	0.611996	0.594183	0.577012	0.563996	0.550992	0.540917	0.540917	0.616908	0.757987	0.757987	0.744561	0.732803	0.670666	0.591738	0.556217	0.536451	0.525812	0.51017	0.500445	0.486374	0.475206	0.463911	0.452426	0.44038	0.432223	0.429681	0.414365	0.410826	0.404587	0.398848	0.393563	0.391127	0.388703	0.382315	0.378713	0.377727
	0.835		0.58897	0.62662	0.668714	0.69822	0.72127	0.729797	0.729797	0.711276	0.680258	0.651105	0.630606	0.611996	0.592395	0.577012	0.566783	0.553955	0.540757	0.540757	0.611523	0.757987	0.757987	0.743869	0.732803	0.670188	0.591738	0.556217	0.533577	0.525251	0.515363	0.500445	0.485628	0.473433	0.463911	0.452426	0.440115	0.430851	0.426253	0.414311	0.408608	0.404587	0.398848	0.393563	0.392168	0.388703	0.382007	0.378713	0.377114
	0.8375		0.589068	0.628525	0.672771	0.69822	0.72127	0.728113	0.728113	0.711276	0.680258	0.652718	0.635442	0.605788	0.590248	0.57665	0.566783	0.553955	0.540757	0.540757	0.611523	0.757987	0.757987	0.745136	0.732995	0.669899	0.592544	0.557053	0.533577	0.522191	0.515363	0.5013	0.485628	0.473433	0.463911	0.45144	0.43983	0.430816	0.42453	0.413913	0.406166	0.403921	0.399298	0.395201	0.392168	0.388559	0.382007	0.37832	0.377114
	0.84		0.589068	0.628525	0.667514	0.69822	0.72127	0.728113	0.726661	0.707349	0.673311	0.652718	0.631345	0.605788	0.591364	0.57501	0.564106	0.553629	0.540757	0.540757	0.61888	0.756918	0.756918	0.743869	0.732995	0.669899	0.592544	0.557053	0.538307	0.522191	0.514544	0.5013	0.485628	0.473142	0.463707	0.449919	0.439475	0.430668	0.423666	0.4139	0.40499	0.402456	0.399298	0.395201	0.390213	0.387207	0.383355	0.377484	0.376831
	0.8425		0.593211	0.630001	0.66928	0.700145	0.728176	0.728176	0.724155	0.705569	0.671626	0.654279	0.634284	0.60915	0.591364	0.57501	0.564106	0.550168	0.539452	0.539452	0.61888	0.756918	0.756918	0.745331	0.734976	0.669899	0.592544	0.556058	0.538307	0.522994	0.513192	0.4995	0.484797	0.473142	0.46411	0.45144	0.437965	0.429674	0.42453	0.4139	0.406166	0.402456	0.397118	0.393468	0.387356	0.384186	0.381593	0.377484	0.375595
	0.845		0.593728	0.634876	0.66928	0.706021	0.728176	0.728176	0.724155	0.701912	0.671102	0.654279	0.631389	0.610091	0.591364	0.576863	0.564106	0.549233	0.543134	0.543134	0.61888	0.758286	0.758286	0.739814	0.729111	0.667683	0.59396	0.556058	0.537441	0.522994	0.510221	0.499079	0.484797	0.472454	0.463707	0.449782	0.437795	0.429311	0.424163	0.414586	0.404904	0.402456	0.393839	0.38941	0.385414	0.383355	0.377484	0.376831	0.374816
	0.8475		0.594556	0.635797	0.67685	0.707387	0.727007	0.729494	0.72647	0.698159	0.670643	0.654279	0.631389	0.610091	0.591088	0.578733	0.564807	0.549233	0.543134	0.543134	0.618626	0.759899	0.759899	0.743693	0.732243	0.668145	0.59396	0.556058	0.537412	0.521631	0.509849	0.498211	0.480389	0.472311	0.460433	0.448925	0.437795	0.429674	0.424163	0.417466	0.404904	0.400235	0.393839	0.38941	0.385052	0.381593	0.375411	0.375411	0.374816
	0.85		0.601705	0.636533	0.679708	0.706021	0.72515	0.727404	0.727404	0.697985	0.670643	0.650471	0.628077	0.610257	0.59031	0.576863	0.565085	0.551074	0.541374	0.541374	0.622341	0.759899	0.759899	0.739814	0.729111	0.667683	0.591253	0.554188	0.532859	0.521631	0.509849	0.495105	0.483396	0.469465	0.460433	0.448925	0.437795	0.429311	0.423945	0.417466	0.404691	0.398929	0.393517	0.389455	0.384141	0.379481	0.375411	0.37504	0.374816
	0.8525		0.601705	0.636565	0.681429	0.705346	0.726308	0.727677	0.727677	0.697748	0.670643	0.649669	0.628077	0.608179	0.588585	0.575029	0.565085	0.551337	0.543047	0.543047	0.619603	0.752094	0.752094	0.739561	0.725949	0.661738	0.590919	0.554188	0.534667	0.526338	0.512364	0.493764	0.481785	0.469465	0.460433	0.447403	0.434684	0.42777	0.422829	0.411495	0.400235	0.398929	0.394168	0.389455	0.383375	0.378458	0.37504	0.374018	0.372296
	0.855		0.601388	0.638143	0.679708	0.705346	0.726308	0.727677	0.727404	0.695762	0.669031	0.648587	0.632662	0.610129	0.588585	0.573671	0.561228	0.552173	0.543482	0.543482	0.621744	0.750346	0.750346	0.734212	0.7234	0.658696	0.586543	0.551801	0.532346	0.526338	0.512364	0.492552	0.481785	0.469465	0.458406	0.446519	0.434029	0.425052	0.421476	0.410142	0.400218	0.395181	0.393517	0.385532	0.38113	0.377838	0.37504	0.372322	0.368665
	0.8575		0.599964	0.641395	0.679254	0.708753	0.728398	0.728398	0.721783	0.692823	0.668946	0.648587	0.632662	0.607304	0.59092	0.573671	0.561228	0.552173	0.544236	0.544236	0.621744	0.745846	0.745846	0.729312	0.721609	0.658696	0.586543	0.552112	0.534383	0.525124	0.508213	0.491439	0.480987	0.469712	0.456147	0.446344	0.433642	0.422365	0.417433	0.40648	0.40096	0.394626	0.391144	0.385464	0.380256	0.376131	0.372693	0.372013	0.368602
	0.86		0.599964	0.647475	0.679254	0.711481	0.729327	0.729327	0.721783	0.692823	0.668946	0.640355	0.627597	0.603241	0.59092	0.577375	0.561386	0.549294	0.544965	0.544965	0.629345	0.744723	0.744723	0.729195	0.717073	0.654398	0.586216	0.550926	0.532788	0.52341	0.505038	0.489946	0.479025	0.46862	0.454331	0.441824	0.431932	0.422365	0.417433	0.405218	0.40096	0.394626	0.390648	0.38542	0.380256	0.376131	0.372322	0.370148	0.36697
	0.8625		0.604835	0.650063	0.682503	0.711481	0.730354	0.730354	0.720175	0.698212	0.670394	0.640206	0.627234	0.603241	0.589209	0.578352	0.565226	0.549294	0.544965	0.544965	0.629345	0.743131	0.743131	0.727621	0.715331	0.651363	0.583532	0.550926	0.532788	0.518776	0.503465	0.489868	0.477955	0.46862	0.452605	0.440473	0.431932	0.424034	0.417433	0.403507	0.400274	0.395833	0.387261	0.380615	0.379409	0.375619	0.371869	0.366243	0.36237
	0.865		0.610267	0.650157	0.684482	0.711481	0.730126	0.730126	0.719037	0.698436	0.67093	0.640012	0.622148	0.604793	0.588216	0.578352	0.565226	0.549294	0.545987	0.545987	0.629345	0.734281	0.734281	0.723428	0.713952	0.648027	0.579092	0.548021	0.52922	0.518473	0.502996	0.488512	0.477955	0.465639	0.44993	0.439943	0.431926	0.424034	0.413088	0.403097	0.400022	0.395833	0.386474	0.380615	0.377091	0.374533	0.370972	0.36391	0.362321
	0.8675		0.611656	0.654408	0.686065	0.713862	0.727257	0.727257	0.713823	0.698436	0.670394	0.640012	0.622148	0.604793	0.587935	0.575826	0.562192	0.548775	0.547825	0.548118	0.631792	0.734281	0.734281	0.723428	0.712168	0.644709	0.57853	0.547909	0.52886	0.517772	0.500744	0.487764	0.477955	0.465639	0.44993	0.438867	0.431447	0.422671	0.409773	0.401257	0.400274	0.392811	0.386255	0.381107	0.376643	0.374533	0.370616	0.36391	0.359973
	0.87		0.612997	0.654408	0.688293	0.714032	0.727257	0.727257	0.713823	0.696125	0.668152	0.640012	0.624315	0.604793	0.587935	0.575455	0.561919	0.547825	0.546492	0.548118	0.63389	0.739369	0.739369	0.723428	0.711834	0.642644	0.577762	0.547909	0.52886	0.517772	0.498604	0.486211	0.476821	0.46562	0.449844	0.438867	0.431447	0.421481	0.409773	0.400973	0.399277	0.391425	0.386178	0.383183	0.379671	0.374533	0.370616	0.36391	0.359973
	0.8725		0.612997	0.655723	0.690074	0.714032	0.726169	0.726169	0.716808	0.692542	0.668152	0.642296	0.624315	0.60312	0.588412	0.574564	0.559742	0.546492	0.545256	0.546626	0.63426	0.739369	0.739369	0.721694	0.709497	0.640749	0.574605	0.544016	0.527551	0.517152	0.498147	0.486211	0.47624	0.464118	0.450202	0.441104	0.433345	0.421481	0.410525	0.400818	0.396205	0.390816	0.385957	0.383183	0.379671	0.373901	0.368946	0.364668	0.361523
	0.875		0.613612	0.658858	0.688293	0.709003	0.727534	0.727534	0.716808	0.691872	0.667543	0.642296	0.624315	0.605242	0.590265	0.574564	0.559742	0.546492	0.545256	0.546626	0.637557	0.730388	0.730388	0.718193	0.709497	0.640749	0.573793	0.543038	0.527551	0.512889	0.498147	0.485336	0.474342	0.464118	0.451042	0.441653	0.433467	0.423491	0.410631	0.400765	0.396205	0.389706	0.385957	0.38047	0.376669	0.373901	0.368946	0.367085	0.362597
	0.8775		0.613612	0.658858	0.6905	0.709003	0.727534	0.727534	0.717841	0.691804	0.662997	0.639625	0.619288	0.60387	0.590265	0.575436	0.561333	0.547477	0.546626	0.54792	0.637557	0.730388	0.730388	0.718193	0.707202	0.640289	0.573793	0.543038	0.529028	0.511645	0.498147	0.486629	0.473588	0.461836	0.453897	0.443129	0.433733	0.423491	0.410631	0.406938	0.397339	0.389706	0.384405	0.380457	0.376304	0.373901	0.371715	0.367251	0.364668
	0.88		0.614231	0.658858	0.692828	0.71265	0.730136	0.730136	0.715971	0.691088	0.66198	0.639625	0.625605	0.60387	0.590265	0.575436	0.561333	0.547477	0.547477	0.548797	0.633154	0.737522	0.737522	0.720577	0.708667	0.641988	0.574104	0.544761	0.529028	0.511645	0.50123	0.485247	0.473588	0.461836	0.453897	0.443785	0.433733	0.422101	0.41346	0.40785	0.400221	0.393409	0.384405	0.380457	0.376669	0.376286	0.372735	0.36989	0.366529
	0.8825		0.614932	0.657972	0.692828	0.715621	0.730136	0.730136	0.715971	0.689509	0.656289	0.640232	0.623141	0.598795	0.589306	0.575154	0.561314	0.547477	0.547477	0.54921	0.633154	0.737522	0.737522	0.720577	0.708667	0.640412	0.574104	0.544761	0.52688	0.51338	0.495857	0.486203	0.477129	0.461836	0.453402	0.444197	0.433733	0.421218	0.413678	0.40785	0.400221	0.393409	0.385082	0.384186	0.377806	0.374635	0.371715	0.36928	0.363997
	0.885		0.614231	0.661365	0.693479	0.716873	0.730727	0.730727	0.71407	0.686224	0.66198	0.640232	0.623141	0.595783	0.588577	0.575154	0.561314	0.548103	0.548103	0.552061	0.639503	0.735151	0.735151	0.720577	0.713805	0.640412	0.571531	0.542698	0.52567	0.513533	0.502828	0.486203	0.477129	0.462264	0.453402	0.444197	0.431696	0.418571	0.413678	0.408651	0.401051	0.39235	0.38617	0.384186	0.377806	0.373426	0.36989	0.366503	0.362545
	0.8875		0.615611	0.658829	0.690237	0.720445	0.730727	0.730727	0.711325	0.684737	0.661786	0.634145	0.614585	0.595783	0.587078	0.575447	0.564155	0.548469	0.548469	0.552061	0.641161	0.732706	0.732706	0.723887	0.714736	0.639955	0.571494	0.540907	0.52688	0.514493	0.498411	0.486203	0.47375	0.464742	0.453831	0.443947	0.431696	0.418571	0.411126	0.407162	0.397357	0.391868	0.38617	0.379538	0.377531	0.371755	0.36928	0.363997	0.360667
	0.89		0.621424	0.659019	0.691522	0.721688	0.731838	0.731838	0.710777	0.682974	0.661991	0.634145	0.614585	0.597886	0.587078	0.575447	0.564155	0.548469	0.548469	0.552339	0.644322	0.732706	0.732706	0.723887	0.714736	0.637766	0.569895	0.540907	0.530539	0.515482	0.502134	0.485171	0.47206	0.464742	0.453831	0.443149	0.431696	0.418571	0.409333	0.401051	0.396412	0.389674	0.384688	0.379132	0.376614	0.370811	0.366174	0.36205	0.3574
	0.8925		0.624618	0.659019	0.691522	0.727146	0.729741	0.729741	0.710777	0.682468	0.661786	0.635433	0.614622	0.597886	0.582859	0.57262	0.562617	0.548469	0.548469	0.555835	0.64498	0.730884	0.730884	0.720039	0.711075	0.636383	0.568657	0.540907	0.530539	0.515482	0.498411	0.484208	0.47206	0.460131	0.449299	0.439318	0.42969	0.41887	0.41015	0.400185	0.395336	0.388385	0.383024	0.378131	0.374757	0.370811	0.364894	0.359101	0.356059
	0.895		0.624618	0.663452	0.695496	0.727146	0.729651	0.729651	0.708991	0.679883	0.658526	0.635433	0.61864	0.596313	0.581588	0.570079	0.557441	0.547845	0.547845	0.557119	0.648237	0.724278	0.724278	0.71777	0.703058	0.630432	0.568657	0.54017	0.523632	0.510825	0.502134	0.485171	0.47206	0.457771	0.448303	0.436587	0.427131	0.419557	0.409174	0.400419	0.391915	0.383827	0.378661	0.376614	0.371478	0.365055	0.359322	0.356059	0.353722
	0.8975		0.624618	0.666731	0.697919	0.72418	0.727499	0.727153	0.708551	0.67914	0.658302	0.631692	0.618299	0.596015	0.581588	0.570079	0.557441	0.545701	0.545701	0.557119	0.648237	0.724278	0.724278	0.714161	0.700909	0.629663	0.568378	0.539876	0.523632	0.50998	0.496972	0.484208	0.468531	0.45738	0.447537	0.436472	0.426328	0.41887	0.409174	0.400185	0.388351	0.383024	0.378661	0.374757	0.371175	0.363957	0.359101	0.356059	0.354412
	0.9		0.624855	0.666731	0.70039	0.723369	0.72418	0.72402	0.703933	0.678024	0.656797	0.631692	0.618299	0.596313	0.586596	0.571863	0.55756	0.545415	0.545415	0.55662	0.646921	0.726964	0.726964	0.709534	0.699443	0.628039	0.565146	0.53749	0.523632	0.50998	0.494455	0.482405	0.468531	0.457771	0.446464	0.436472	0.425485	0.415837	0.407941	0.400043	0.390997	0.386041	0.3823	0.374604	0.369246	0.363568	0.359615	0.356574	0.354412
	0.9025		0.627125	0.666731	0.70039	0.721642	0.72402	0.722983	0.703683	0.677932	0.65481	0.633553	0.614121	0.601053	0.586596	0.571863	0.557675	0.545415	0.545415	0.556094	0.646848	0.726964	0.726964	0.709534	0.699443	0.624845	0.561884	0.535852	0.522177	0.506686	0.490681	0.482405	0.470121	0.45738	0.446458	0.436472	0.424101	0.411681	0.405494	0.399965	0.391856	0.386041	0.382553	0.374604	0.369246	0.363673	0.359903	0.357566	0.352247
	0.905		0.633693	0.668002	0.698516	0.721642	0.72402	0.721903	0.70203	0.676228	0.65481	0.634538	0.610268	0.601053	0.585079	0.569256	0.557675	0.545415	0.545415	0.555541	0.646848	0.723808	0.723808	0.711916	0.702234	0.62445	0.558224	0.531412	0.521805	0.506686	0.490681	0.48354	0.470121	0.457032	0.446458	0.434453	0.423873	0.411681	0.404548	0.399741	0.391856	0.386374	0.382504	0.375624	0.370346	0.363673	0.359903	0.356299	0.350818
	0.9075		0.634276	0.675836	0.698516	0.722602	0.723323	0.721903	0.701879	0.676149	0.65481	0.634538	0.607554	0.599436	0.581665	0.567205	0.557102	0.544521	0.544521	0.55539	0.649256	0.72302	0.72302	0.714013	0.702234	0.623873	0.558224	0.531412	0.518886	0.507234	0.493884	0.48354	0.468107	0.457032	0.447403	0.434453	0.423873	0.414714	0.404548	0.396358	0.390375	0.385972	0.381933	0.377004	0.370546	0.363673	0.35986	0.355904	0.351138
	0.91		0.634305	0.676879	0.703331	0.725967	0.725967	0.723323	0.701879	0.672889	0.648522	0.629575	0.607554	0.599436	0.581665	0.567205	0.554898	0.544204	0.544204	0.555541	0.650963	0.722667	0.722667	0.714762	0.699793	0.621827	0.563125	0.534425	0.518886	0.508371	0.493884	0.480387	0.468107	0.457067	0.447403	0.437268	0.426055	0.416185	0.408428	0.396358	0.389667	0.385972	0.381933	0.377004	0.370346	0.361929	0.35815	0.354922	0.352168
	0.9125		0.634305	0.677802	0.705082	0.725493	0.725493	0.723323	0.701879	0.672889	0.646734	0.628826	0.607554	0.599436	0.583101	0.568384	0.554898	0.543992	0.543992	0.555793	0.651347	0.722667	0.722667	0.714013	0.697582	0.620405	0.564334	0.536992	0.519316	0.508371	0.492516	0.477975	0.472063	0.457067	0.445683	0.437268	0.426055	0.416185	0.408428	0.398452	0.389667	0.38544	0.381187	0.377004	0.36993	0.359734	0.356272	0.353754	0.352168
	0.915		0.638337	0.676879	0.705082	0.72056	0.723551	0.716457	0.701121	0.674212	0.643036	0.624239	0.605052	0.591059	0.584232	0.569733	0.555112	0.544204	0.544204	0.556484	0.651347	0.722667	0.722667	0.713839	0.6971	0.620405	0.564334	0.536992	0.519398	0.505168	0.491357	0.477975	0.472063	0.456523	0.444969	0.436275	0.425115	0.413755	0.406299	0.399621	0.390515	0.385397	0.379501	0.373572	0.368178	0.359734	0.354534	0.352784	0.35205
	0.9175		0.64069	0.683154	0.702673	0.720052	0.720052	0.716457	0.700044	0.674212	0.643036	0.624239	0.605052	0.587595	0.584232	0.569733	0.55557	0.541888	0.541888	0.559303	0.651485	0.718487	0.718487	0.713839	0.696442	0.620405	0.563633	0.536686	0.51963	0.50416	0.487992	0.477975	0.470051	0.456207	0.444549	0.436275	0.422859	0.412844	0.406021	0.399621	0.390515	0.385397	0.376856	0.372757	0.36518	0.360216	0.356249	0.352784	0.351536
	0.92		0.64069	0.679153	0.702673	0.720052	0.720052	0.714872	0.697037	0.667565	0.643036	0.625045	0.605052	0.587595	0.573591	0.56701	0.55557	0.541888	0.541888	0.556484	0.651759	0.716709	0.716709	0.715581	0.69427	0.612333	0.561072	0.535587	0.51963	0.502343	0.487184	0.476468	0.470051	0.456207	0.444969	0.43645	0.425115	0.413755	0.403476	0.396298	0.388906	0.38257	0.373888	0.372757	0.36518	0.360542	0.358996	0.354534	0.351504
	0.9225		0.640081	0.682853	0.702673	0.720052	0.720052	0.71681	0.6938	0.667254	0.645038	0.627784	0.606916	0.592172	0.573591	0.56701	0.552532	0.541579	0.541579	0.552875	0.652329	0.715581	0.716404	0.711915	0.69427	0.612212	0.557568	0.535279	0.515257	0.49924	0.48673	0.476146	0.467884	0.464693	0.446441	0.437179	0.424704	0.414214	0.403476	0.396298	0.388427	0.380938	0.376526	0.370472	0.365118	0.360542	0.358996	0.355487	0.347614
	0.925		0.63563	0.679153	0.705773	0.72286	0.72286	0.717766	0.693681	0.665326	0.642222	0.625045	0.606916	0.592489	0.582719	0.565838	0.552532	0.541579	0.541579	0.552875	0.655176	0.711915	0.715581	0.707553	0.689515	0.60982	0.557114	0.53243	0.515257	0.49924	0.48673	0.476468	0.467884	0.464889	0.453158	0.437145	0.424704	0.414812	0.405161	0.396526	0.386756	0.380938	0.376526	0.370472	0.362658	0.359461	0.357142	0.351951	0.346468
	0.9275		0.640081	0.67759	0.706348	0.724043	0.724043	0.717766	0.693681	0.665766	0.643673	0.623151	0.606916	0.592489	0.582719	0.565838	0.552532	0.541579	0.541579	0.555412	0.659208	0.711915	0.712136	0.707553	0.68874	0.60741	0.55608	0.530915	0.51249	0.49924	0.484104	0.474222	0.465667	0.462295	0.449402	0.437145	0.423698	0.41513	0.407367	0.396526	0.386756	0.381064	0.375105	0.3667	0.362658	0.358401	0.35451	0.351499	0.345927
	0.93		0.643787	0.67759	0.70884	0.724132	0.724132	0.709905	0.690159	0.665766	0.643673	0.622521	0.602704	0.59026	0.57941	0.564626	0.550144	0.537473	0.537473	0.556797	0.659208	0.712136	0.71247	0.705296	0.68874	0.60741	0.554539	0.52959	0.516129	0.502658	0.49052	0.474222	0.465667	0.455486	0.447374	0.435415	0.423236	0.41513	0.407367	0.396007	0.38709	0.381681	0.374995	0.3667	0.362658	0.357399	0.353031	0.351499	0.346468
	0.9325		0.646484	0.680043	0.70884	0.724043	0.724043	0.709905	0.690159	0.665766	0.643673	0.621414	0.602457	0.59026	0.578732	0.564055	0.550144	0.537473	0.537473	0.563455	0.659513	0.712841	0.712841	0.701847	0.688637	0.609313	0.554539	0.52959	0.51461	0.502658	0.490444	0.474222	0.464145	0.45096	0.444599	0.433617	0.42238	0.413902	0.409398	0.396007	0.387404	0.383542	0.374997	0.3667	0.361977	0.356557	0.354406	0.352589	0.34758
	0.935		0.651474	0.681435	0.708622	0.721322	0.721322	0.709905	0.690159	0.665756	0.638329	0.621414	0.602457	0.589516	0.576892	0.563892	0.551638	0.538473	0.538473	0.564831	0.658612	0.718559	0.718559	0.701847	0.688637	0.609331	0.555111	0.52959	0.516069	0.503963	0.490444	0.473665	0.466777	0.455486	0.444816	0.43227	0.420999	0.413852	0.405724	0.398183	0.388318	0.383542	0.374995	0.36839	0.361977	0.356557	0.354406	0.352632	0.348616
	0.9375		0.651474	0.682474	0.708115	0.721322	0.721322	0.709289	0.686951	0.661525	0.638329	0.619709	0.605504	0.59044	0.576032	0.563167	0.553554	0.542608	0.542608	0.563826	0.658612	0.712841	0.712841	0.706268	0.688539	0.609313	0.555111	0.529827	0.516069	0.503963	0.490349	0.473665	0.464145	0.452352	0.442272	0.429466	0.418729	0.411883	0.405724	0.398183	0.388318	0.379349	0.3724	0.366241	0.361977	0.356669	0.354784	0.349974	0.348008
	0.94		0.651474	0.684969	0.708115	0.721322	0.721322	0.708168	0.685624	0.661525	0.638329	0.617269	0.605504	0.588144	0.576464	0.562431	0.551638	0.540419	0.540419	0.564415	0.658612	0.712569	0.712569	0.704407	0.686708	0.605979	0.554073	0.529827	0.516069	0.503633	0.488499	0.472802	0.464751	0.452352	0.442272	0.429466	0.418542	0.411203	0.402707	0.395207	0.387385	0.378727	0.3724	0.365989	0.363795	0.356669	0.352632	0.348616	0.347562
	0.9425		0.652527	0.684969	0.708115	0.721242	0.721242	0.702603	0.684245	0.662366	0.635867	0.61643	0.605216	0.584295	0.576032	0.560848	0.550867	0.540419	0.540419	0.563979	0.66063	0.70374	0.707236	0.70374	0.687965	0.605979	0.554073	0.532686	0.51471	0.498567	0.488499	0.471465	0.461008	0.451315	0.438819	0.429958	0.418115	0.408565	0.402356	0.392153	0.384542	0.378727	0.372925	0.365989	0.361387	0.356669	0.350372	0.348008	0.344657
	0.945		0.652562	0.689109	0.708143	0.718468	0.718468	0.702603	0.682727	0.662366	0.635155	0.61643	0.603706	0.582366	0.57299	0.560417	0.548038	0.535842	0.535842	0.564415	0.66063	0.70374	0.706957	0.70374	0.687965	0.60614	0.557746	0.532686	0.510318	0.495472	0.483639	0.469748	0.461008	0.451315	0.438819	0.432528	0.418115	0.408565	0.402707	0.394977	0.387385	0.37946	0.374559	0.368046	0.364801	0.356688	0.354849	0.350005	0.346853
	0.9475		0.652562	0.690091	0.710429	0.718127	0.718127	0.703305	0.682631	0.658546	0.63501	0.618351	0.603538	0.582366	0.566091	0.556703	0.548038	0.535842	0.535842	0.564518	0.66063	0.709958	0.709958	0.702714	0.687965	0.60614	0.557746	0.530595	0.510318	0.495472	0.48341	0.469748	0.461008	0.45351	0.437509	0.432528	0.4204	0.41029	0.401064	0.392932	0.387218	0.381379	0.377354	0.371151	0.364979	0.358314	0.355196	0.350601	0.34803
	0.95		0.658836	0.690091	0.710429	0.716316	0.716316	0.703305	0.682727	0.65683	0.632082	0.618351	0.603538	0.583208	0.564662	0.556703	0.54958	0.537374	0.537374	0.567509	0.665215	0.717857	0.717857	0.704377	0.687984	0.60567	0.556902	0.530096	0.510831	0.496307	0.48341	0.471288	0.459312	0.45351	0.437509	0.430809	0.4204	0.410671	0.402791	0.394066	0.387465	0.382299	0.377354	0.371901	0.366495	0.36241	0.355196	0.352052	0.350351
	0.9525		0.658836	0.691175	0.709105	0.716298	0.716298	0.701593	0.682786	0.65683	0.632082	0.616748	0.599282	0.583208	0.564662	0.559439	0.54958	0.537374	0.537374	0.569959	0.669491	0.718319	0.718319	0.705378	0.687984	0.602798	0.553395	0.528625	0.511962	0.497637	0.483744	0.471409	0.459425	0.45409	0.437509	0.430809	0.42106	0.410691	0.403339	0.394066	0.387597	0.383989	0.377902	0.376293	0.36755	0.36241	0.35499	0.352286	0.350601
	0.955		0.650216	0.691217	0.709105	0.714119	0.714119	0.700691	0.682786	0.660783	0.635406	0.612712	0.59527	0.583663	0.567878	0.55998	0.547853	0.537367	0.537367	0.570407	0.669764	0.719132	0.719132	0.707477	0.688619	0.602798	0.553395	0.528625	0.512117	0.499033	0.487715	0.475249	0.459425	0.457565	0.445368	0.43128	0.421645	0.413131	0.404226	0.396862	0.388226	0.383989	0.377902	0.376293	0.36755	0.36259	0.355339	0.353587	0.350646
	0.9575		0.650216	0.691217	0.709485	0.714119	0.714119	0.700277	0.680983	0.660783	0.636428	0.610128	0.59527	0.584335	0.572577	0.560538	0.545371	0.536261	0.536261	0.570407	0.671907	0.723177	0.723177	0.712121	0.69168	0.604208	0.555297	0.528748	0.513379	0.500934	0.487715	0.475249	0.46715	0.457565	0.447617	0.4323	0.423304	0.413131	0.404226	0.398191	0.389535	0.383989	0.377902	0.37366	0.366718	0.36238	0.35745	0.35499	0.35138
	0.96		0.661448	0.693562	0.709666	0.715751	0.715751	0.697516	0.676758	0.65517	0.636428	0.610128	0.599721	0.584335	0.573569	0.560538	0.545371	0.535981	0.535981	0.568109	0.673204	0.724131	0.724131	0.71981	0.692678	0.609262	0.55753	0.530157	0.514655	0.501296	0.487715	0.474525	0.46715	0.45349	0.447617	0.432676	0.423963	0.40966	0.401345	0.399592	0.393136	0.384236	0.37727	0.37366	0.363848	0.363068	0.35745	0.355339	0.35138
	0.9625		0.661663	0.697379	0.709666	0.715751	0.715751	0.694184	0.674165	0.651484	0.627838	0.614472	0.599721	0.584574	0.572577	0.558821	0.545741	0.535981	0.535981	0.568109	0.677498	0.724509	0.724509	0.71981	0.696021	0.609262	0.55866	0.536111	0.517946	0.502113	0.488759	0.472421	0.465392	0.452589	0.441856	0.4323	0.423304	0.40966	0.401345	0.399592	0.393136	0.384236	0.376795	0.373514	0.36378	0.363083	0.356742	0.354924	0.35109
	0.965		0.662103	0.697561	0.709666	0.712481	0.711712	0.690727	0.670959	0.650505	0.627838	0.614472	0.596984	0.581186	0.573569	0.558821	0.545741	0.535384	0.535384	0.567754	0.679364	0.724765	0.724765	0.714513	0.696021	0.60876	0.55866	0.536111	0.517946	0.502113	0.488759	0.47232	0.464186	0.452262	0.441856	0.432276	0.422753	0.413316	0.403185	0.39774	0.391739	0.381771	0.374283	0.367705	0.363464	0.361002	0.356412	0.352932	0.349112
	0.9675		0.663408	0.697379	0.70868	0.710359	0.70868	0.690707	0.670234	0.648786	0.628505	0.611279	0.594978	0.579763	0.569765	0.554394	0.545741	0.535375	0.535375	0.570334	0.681017	0.724509	0.724509	0.712417	0.693816	0.600841	0.557489	0.533134	0.517012	0.501557	0.484384	0.471315	0.464186	0.451174	0.439905	0.431904	0.422753	0.413316	0.403185	0.395054	0.38852	0.381771	0.374283	0.367705	0.363083	0.360506	0.356412	0.35077	0.347479
	0.97		0.663949	0.694044	0.70868	0.709396	0.70868	0.690707	0.66602	0.648338	0.628505	0.605471	0.593988	0.578974	0.566743	0.556951	0.547097	0.534501	0.534501	0.570334	0.681513	0.718916	0.718916	0.709573	0.690368	0.600841	0.555894	0.529969	0.514822	0.501479	0.484384	0.471315	0.461354	0.451174	0.438701	0.431904	0.422753	0.411917	0.402538	0.395054	0.38852	0.38234	0.376286	0.370189	0.361411	0.358427	0.354516	0.349166	0.347479
	0.9725		0.663949	0.693628	0.70875	0.709117	0.70868	0.69116	0.665465	0.64545	0.626617	0.603461	0.593657	0.578974	0.566743	0.556951	0.547097	0.534802	0.534802	0.576284	0.681513	0.71354	0.71354	0.70767	0.687403	0.599832	0.555894	0.533134	0.515623	0.501479	0.484384	0.471563	0.461354	0.451174	0.438701	0.43054	0.422282	0.411767	0.402254	0.395054	0.38852	0.38234	0.377135	0.370189	0.361411	0.358165	0.350491	0.347622	0.343229
	0.975		0.664605	0.694044	0.709104	0.709531	0.709117	0.69116	0.663992	0.64286	0.623124	0.602495	0.589167	0.582255	0.567429	0.559526	0.549116	0.534802	0.534802	0.576673	0.681204	0.70767	0.709775	0.704749	0.687403	0.605251	0.555335	0.529072	0.514822	0.496559	0.483772	0.471563	0.458586	0.44716	0.439084	0.428489	0.412622	0.407221	0.399695	0.391794	0.386437	0.379946	0.373757	0.364204	0.358663	0.353039	0.348466	0.346113	0.341777
	0.9775		0.660743	0.695144	0.709531	0.709531	0.707963	0.68236	0.661563	0.64286	0.621364	0.602249	0.585695	0.582255	0.567429	0.559526	0.544155	0.535057	0.535057	0.576673	0.680392	0.70767	0.709775	0.703565	0.687403	0.599832	0.549677	0.524879	0.510005	0.496559	0.483772	0.467061	0.454216	0.446127	0.439084	0.428402	0.412622	0.406322	0.398818	0.389642	0.382017	0.379254	0.373339	0.364204	0.35849	0.351565	0.346416	0.344779	0.338646
	0.98		0.668904	0.695794	0.709531	0.709531	0.703973	0.680657	0.66004	0.64286	0.621973	0.602249	0.585695	0.582212	0.566535	0.550497	0.541077	0.535057	0.535057	0.575056	0.676889	0.70495	0.709775	0.70163	0.679821	0.592794	0.54714	0.521914	0.503831	0.492481	0.482295	0.464367	0.454216	0.447016	0.433805	0.426859	0.412622	0.405379	0.398818	0.38897	0.379753	0.375769	0.372765	0.363191	0.355031	0.351688	0.348319	0.345415	0.337689
	0.9825		0.664958	0.695794	0.708337	0.708337	0.700706	0.68236	0.658584	0.641677	0.621364	0.602249	0.585695	0.57442	0.562645	0.550497	0.541077	0.532966	0.532966	0.574466	0.673437	0.709908	0.709908	0.700099	0.679127	0.591413	0.544228	0.521663	0.505242	0.48913	0.476369	0.466799	0.454216	0.446015	0.432632	0.426859	0.412007	0.404665	0.398818	0.38897	0.379594	0.37547	0.372765	0.363764	0.355031	0.351688	0.348319	0.34364	0.337689
	0.985		0.664958	0.696129	0.705935	0.705935	0.700323	0.681243	0.658584	0.640747	0.619649	0.599168	0.585128	0.57442	0.562625	0.548767	0.539907	0.532886	0.532886	0.573383	0.672548	0.70495	0.70495	0.697542	0.673158	0.591413	0.544152	0.519093	0.502754	0.48913	0.476369	0.465761	0.451299	0.447016	0.432632	0.426859	0.411763	0.404665	0.398014	0.38897	0.379753	0.375769	0.372765	0.363191	0.354172	0.351775	0.346119	0.343574	0.338801
	0.9875		0.664958	0.699168	0.705886	0.705886	0.698684	0.681243	0.658499	0.636223	0.616538	0.597724	0.585128	0.573631	0.557722	0.546182	0.540608	0.532966	0.532966	0.574466	0.672548	0.700785	0.700785	0.694543	0.672873	0.591413	0.542157	0.513215	0.500879	0.488829	0.476369	0.465761	0.451284	0.446015	0.433137	0.424698	0.412007	0.404665	0.398014	0.389954	0.381045	0.376996	0.36954	0.361525	0.353574	0.351435	0.346119	0.342104	0.338801
	0.99		0.671595	0.700763	0.704099	0.704099	0.695612	0.677354	0.656261	0.636223	0.616538	0.597724	0.585128	0.562504	0.557722	0.544286	0.536363	0.53182	0.53182	0.574247	0.672546	0.700785	0.700785	0.693583	0.670409	0.587346	0.542157	0.513215	0.500879	0.488779	0.476866	0.464919	0.451284	0.445749	0.433137	0.424989	0.412411	0.402657	0.398551	0.390378	0.381045	0.376996	0.368533	0.356574	0.353574	0.351435	0.346119	0.342104	0.338487
	0.9925		0.671914	0.700763	0.705886	0.705886	0.692307	0.673579	0.652231	0.631609	0.614554	0.59755	0.583369	0.562504	0.557722	0.543857	0.535664	0.53182	0.53182	0.574247	0.671575	0.704569	0.704569	0.694543	0.670409	0.582369	0.543064	0.517259	0.499941	0.488549	0.476866	0.46353	0.451284	0.442493	0.431837	0.424989	0.413696	0.402805	0.398551	0.389954	0.380841	0.372252	0.368533	0.358595	0.3558	0.350623	0.346959	0.342104	0.338487
	0.995		0.671914	0.700763	0.706833	0.706833	0.692307	0.673282	0.65179	0.631609	0.610612	0.593222	0.583034	0.568734	0.557179	0.543857	0.535664	0.52866	0.52866	0.574081	0.671575	0.704569	0.704569	0.696362	0.672148	0.58146	0.543064	0.517544	0.499721	0.488078	0.476866	0.46353	0.450296	0.440236	0.429955	0.424989	0.413696	0.402805	0.395213	0.389352	0.380151	0.371391	0.367611	0.364629	0.358063	0.3526	0.345985	0.344179	0.339455
	0.9975		0.677085	0.698024	0.706427	0.706427	0.692307	0.667428	0.647878	0.630505	0.610612	0.591207	0.582182	0.570595	0.557179	0.546928	0.535038	0.526344	0.526344	0.574081	0.678093	0.701641	0.701641	0.700277	0.672148	0.578968	0.542611	0.517259	0.499721	0.488549	0.476486	0.46353	0.450296	0.440236	0.429955	0.4219	0.416211	0.404195	0.395037	0.387255	0.380638	0.371391	0.367611	0.364629	0.358595	0.350265	0.346959	0.344179	0.340722
	1		0.677085	0.697856	0.703041	0.703041	0.687573	0.667428	0.645622	0.630003	0.610544	0.59027	0.577248	0.570595	0.559666	0.546928	0.535038	0.524341	0.524341	0.577422	0.681367	0.701641	0.701641	0.700277	0.669429	0.57819	0.538024	0.517544	0.502	0.488931	0.47567	0.462859	0.453869	0.440935	0.432891	0.419821	0.416211	0.404195	0.39497	0.386873	0.377528	0.370648	0.365643	0.360901	0.355282	0.350265	0.346227	0.342207	0.340722
[truncated: 554 more columns]

## Sheet: Figure 2d
Figure 2d
	Thickness (nm)	Concentration (mg/ml)	5	Error bar	8	Error bar	11	Error bar	14	Error bar	16	Error bar	18	Error bar	20	Error bar	22	Error bar
	Pressure (MPa)
	8.8		210	28.47	339	21.11	450	34.27	601	34.61	720	37.38	830	38.39	1032	42.58	1329	29.46
	6		320	34.56	410	31.35	510	39.27	735	21.3	860	40.31	1032	38.8	1150	23.81	1580	37.48
	4.66		459	43.03	531	43.91	709	29.98	859	33.04	1026	39.51	1183	41.61	1300	43.15	1665	30.91
	3.35		533	29.09	659	25.36	832	21.04	1023	29.01	1192	39.13	1320	32.73	1432	33.29	1850	31.44
	1.85		598	25.63	795	42.85	982	27.18	1156	24.94	1280	23.62	1620	24.75	1702	23.46	1969	39.09
	1.2		632	29.15	932	40.56	1138	26.58	1302	33.52	1432	36.75	1756	35.4	1858	28.05	2079	29.35
	0.8		722	25.53	1024	42.45	1286	43.87	1465	39.05	1602	36.99	1830	27.38	1920	28.07	2109	42.95
	0.4		840	22.55	1200	43.2	1432	24.67	1630	31.32	1836	40.89	2058	23.1	2124	39.44	2187	27.12

## Sheet: Figure 2e
Figure 2e
	RMC-0.1 μm		RMC-1.4 μm		RMC-2.0 μm
	Wavelength (nm)	PL Intensity (arb. Units)	Wavelength (nm)	PL Intensity (arb. Units)	Wavelength (nm)	PL Intensity (arb. Units)
	500.281	0.00212	500.534	0.00156	500.281	0.00295
	500.836	0.0018	501.09	0.00088634	500.836	0.00414
	501.392	0.00211	501.646	0.00188	501.392	0.00428
	501.947	0.00241	502.202	0.00156	501.947	0.00414
	502.503	0.0022	502.758	0.0013	502.503	0.00372
	503.059	0.00202	503.314	0.00109	503.059	0.00428
	503.614	0.0025	503.87	0.00209	503.614	0.00323
	504.17	0.00232	504.426	0.00177	504.17	0.00407
	504.725	0.00248	504.982	0.00271	504.725	0.00463
	505.281	0.00245	505.538	0.00198	505.281	0.00232
	505.836	0.00222	506.093	0.00146	505.836	0.004
	506.392	0.00223	506.649	0.00245	506.392	0.00456
	506.947	0.00241	507.205	0.00203	506.947	0.004
	507.503	0.00248	507.761	0.00203	507.503	0.00463
	508.058	0.00251	508.317	0.00219	508.058	0.00484
	508.614	0.00271	508.873	0.00162	508.614	0.00386
	509.169	0.00236	509.429	0.0012	509.169	0.004
	509.725	0.00247	509.984	0.00302	509.725	0.00463
	510.28	0.00272	510.54	0.00193	510.28	0.00358
	510.835	0.00245	511.096	0.00235	510.835	0.00428
	511.391	0.00274	511.652	0.00209	511.391	0.00386
	511.946	0.00302	512.208	0.00162	511.946	0.00386
	512.502	0.00286	512.763	0.00271	512.502	0.00414
	513.057	0.00277	513.319	0.0024	513.057	0.00568
	513.612	0.00344	513.875	0.00297	513.612	0.00456
	514.168	0.00326	514.43	0.00261	514.168	0.0047
	514.723	0.00379	514.986	0.00229	514.723	0.00568
	515.278	0.00367	515.542	0.00349	515.278	0.00596
	515.833	0.00331	516.098	0.00318	515.833	0.00603
	516.389	0.0039	516.653	0.00282	516.389	0.0061
	516.944	0.00421	517.209	0.00349	516.944	0.00393
	517.499	0.00434	517.765	0.00318	517.499	0.00547
	518.055	0.00439	518.32	0.00344	518.055	0.00674
	518.61	0.00481	518.876	0.00428	518.61	0.00575
	519.165	0.00459	519.432	0.00412	519.165	0.00631
	519.72	0.00526	519.987	0.0049	519.72	0.00695
	520.275	0.00562	520.543	0.00474	520.275	0.00519
	520.831	0.0056	521.098	0.00568	520.831	0.00638
	521.386	0.00602	521.654	0.00469	521.386	0.00758
	521.941	0.00662	522.209	0.00469	521.941	0.0066
	522.496	0.0068	522.765	0.00652	522.496	0.00786
	523.051	0.00752	523.321	0.00615	523.051	0.00842
	523.606	0.00823	523.876	0.00693	523.606	0.00779
	524.162	0.00866	524.432	0.00761	524.162	0.00968
	524.717	0.00942	524.987	0.00871	524.717	0.00968
	525.272	0.00983	525.543	0.00959	525.272	0.0094
	525.827	0.01073	526.098	0.01038	525.827	0.01087
	526.382	0.01161	526.654	0.01064	526.382	0.01052
	526.937	0.01241	527.209	0.01137	526.937	0.01291
	527.492	0.01325	527.765	0.01142	527.492	0.01459
	528.047	0.01389	528.32	0.01319	528.047	0.01333
	528.602	0.0154	528.875	0.01481	528.602	0.01242
	529.157	0.01693	529.431	0.01429	529.157	0.01487
	529.712	0.01822	529.986	0.01694	529.712	0.01663
	530.267	0.01957	530.542	0.01637	530.267	0.01894
	530.822	0.02152	531.097	0.01851	530.822	0.01979
	531.377	0.0233	531.652	0.02096	531.377	0.01943
	531.932	0.0254	532.208	0.02351	531.932	0.02196
	532.487	0.0276	532.763	0.02534	532.487	0.0247
	533.042	0.02942	533.318	0.02607	533.042	0.02603
	533.597	0.03127	533.874	0.02847	533.597	0.02659
	534.152	0.03423	534.429	0.0306	534.152	0.03094
	534.706	0.0375	534.984	0.03379	534.706	0.03073
	535.261	0.04034	535.54	0.03587	535.261	0.03305
	535.816	0.04386	536.095	0.03921	535.816	0.03831
	536.371	0.0466	536.65	0.04218	536.371	0.03887
	536.926	0.04984	537.205	0.0463	536.926	0.04553
	537.481	0.05446	537.761	0.05052	537.481	0.04603
	538.035	0.05854	538.316	0.05334	538.035	0.04883
	538.59	0.06346	538.871	0.05787	538.59	0.0529
	539.145	0.06834	539.426	0.06058	539.145	0.05858
	539.7	0.07328	539.982	0.06736	539.7	0.06251
	540.255	0.07918	540.537	0.07404	540.255	0.06609
	540.809	0.08398	541.092	0.07821	540.809	0.07276
	541.364	0.08979	541.647	0.08483	541.364	0.07669
	541.919	0.09706	542.202	0.09197	541.919	0.08237
	542.473	0.10237	542.757	0.09875	542.473	0.09275
	543.028	0.10993	543.313	0.10579	543.028	0.09437
	543.583	0.11706	543.868	0.11309	543.583	0.10243
	544.137	0.12498	544.423	0.1231	544.137	0.10917
	544.692	0.13241	544.978	0.13003	544.692	0.11864
	545.247	0.14066	545.533	0.13989	545.247	0.12559
	545.801	0.14898	546.088	0.15235	545.801	0.13681
	546.356	0.15957	546.643	0.16032	546.356	0.14137
	546.911	0.16792	547.198	0.16794	546.911	0.15463
	547.465	0.17768	547.753	0.18123	547.465	0.17028
	548.02	0.18907	548.308	0.19369	548.02	0.17358
	548.574	0.20045	548.863	0.20474	548.574	0.18747
	549.129	0.21085	549.418	0.21788	549.129	0.20017
	549.683	0.2223	549.973	0.23097	549.683	0.21532
	550.238	0.23434	550.528	0.24161	550.238	0.23321
	550.793	0.24742	551.083	0.25959	550.793	0.24725
	551.347	0.25835	551.638	0.27377	551.347	0.257
	551.902	0.2733	552.193	0.28676	551.902	0.27812
	552.456	0.28892	552.748	0.29713	552.456	0.29004
	553.01	0.30401	553.303	0.31966	553.01	0.30794
	553.565	0.31878	553.858	0.33462	553.565	0.32512
	554.119	0.33553	554.413	0.33968	554.119	0.33923
	554.674	0.35198	554.968	0.35766	554.674	0.35747
	555.228	0.36906	555.523	0.3768	555.228	0.38139
	555.783	0.39063	556.077	0.39776	555.783	0.39795
	556.337	0.4106	556.632	0.40647	556.337	0.41261
	556.891	0.42948	557.187	0.42993	556.891	0.43577
	557.446	0.45067	557.742	0.44604	557.446	0.45464
	558	0.47426	558.297	0.45808	558	0.46987
	558.554	0.49415	558.851	0.47748	558.554	0.49176
	559.109	0.51864	559.406	0.49838	559.109	0.50888
	559.663	0.54068	559.961	0.51465	559.663	0.52417
	560.217	0.56845	560.516	0.53561	560.217	0.54487
	560.772	0.59246	561.071	0.55553	560.772	0.57167
	561.326	0.61695	561.625	0.57456	561.326	0.58247
	561.88	0.646	562.18	0.58394	561.88	0.60703
	562.434	0.66903	562.735	0.60375	562.434	0.61987
	562.989	0.69587	563.289	0.62534	562.989	0.64646
	563.543	0.72248	563.844	0.64244	563.543	0.65495
	564.097	0.74674	564.399	0.66251	564.097	0.66961
	564.651	0.77199	564.953	0.68545	564.651	0.69613
	565.205	0.79488	565.508	0.70693	565.205	0.71802
	565.76	0.81978	566.063	0.72216	565.76	0.72237
	566.314	0.8365	566.617	0.73822	566.314	0.73837
	566.868	0.86055	567.172	0.76882	566.868	0.75717
	567.422	0.88273	567.727	0.7818	567.422	0.77738
	567.976	0.90088	568.281	0.80078	567.976	0.77801
	568.53	0.91812	568.836	0.81804	568.53	0.80166
	569.084	0.93552	569.39	0.82888	569.084	0.8119
	569.638	0.95026	569.945	0.84901	569.638	0.83393
	570.192	0.9641	570.499	0.87195	570.192	0.84894
	570.746	0.9723	571.054	0.8806	570.746	0.85975
	571.3	0.98447	571.609	0.89651	571.3	0.87287
	571.854	0.98954	572.163	0.90996	571.854	0.8855
	572.408	0.9944	572.718	0.91418	572.408	0.89981
	572.962	0.99776	573.272	0.9318	572.962	0.90704
	573.516	1	573.826	0.94718	573.516	0.91377
	574.07	0.99851	574.381	0.95302	574.07	0.92395
	574.624	0.99152	574.935	0.96319	574.624	0.93314
	575.178	0.98928	575.49	0.97294	575.178	0.93657
	575.732	0.98484	576.044	0.97701	575.732	0.95005
	576.286	0.97991	576.599	0.98321	576.286	0.9598
	576.84	0.97195	577.153	0.99176	576.84	0.96464
	577.394	0.96381	577.707	0.98759	577.394	0.96752
	577.948	0.95521	578.262	0.99619	577.948	0.9713
	578.502	0.94605	578.816	0.99129	578.502	0.98379
	579.055	0.93912	579.37	0.99937	579.055	0.99109
	579.609	0.92572	579.925	0.99958	579.609	0.98267
	580.163	0.91531	580.479	0.99208	580.163	0.98934
	580.717	0.90015	581.033	0.99025	580.717	1
	581.271	0.88576	581.588	1	581.271	0.99263
	581.824	0.87389	582.142	0.98811	581.824	0.9873
	582.378	0.85828	582.696	0.99619	582.378	0.99425
	582.932	0.84564	583.251	0.99088	582.932	0.98653
	583.486	0.83024	583.805	0.98488	583.486	0.97769
	584.039	0.81846	584.359	0.9792	584.039	0.97264
	584.593	0.80196	584.913	0.96908	584.593	0.97636
	585.147	0.78939	585.467	0.96444	585.147	0.97565
	585.701	0.77417	586.022	0.96809	585.701	0.96576
	586.254	0.76027	586.576	0.94468	586.254	0.96289
	586.808	0.75069	587.13	0.94583	586.808	0.95482
	587.361	0.74007	587.684	0.92868	587.361	0.95376
	587.915	0.72667	588.238	0.91976	587.915	0.94717
	588.469	0.7147	588.792	0.90824	588.469	0.94296
	589.022	0.70386	589.347	0.89692	589.022	0.93657
	589.576	0.69112	589.901	0.88764	589.576	0.92324
	590.13	0.68165	590.455	0.88368	590.13	0.91882
	590.683	0.67144	591.009	0.87341	590.683	0.89588
	591.237	0.66085	591.563	0.86199	591.237	0.89427
	591.79	0.6508	592.117	0.84849	591.79	0.893
	592.344	0.64152	592.671	0.84432	592.344	0.87848
	592.897	0.62948	593.225	0.82904	592.897	0.85659
	593.451	0.62304	593.779	0.82086	593.451	0.85814
	594.004	0.61489	594.333	0.80501	594.004	0.84431
	594.558	0.60445	594.887	0.79682	594.558	0.83105
	595.111	0.5979	595.441	0.7805	595.111	0.8274
	595.664	0.59006	595.995	0.76752	595.664	0.82516
	596.218	0.58396	596.549	0.75959	596.218	0.79794
	596.771	0.57603	597.103	0.74338	596.771	0.78959
	597.325	0.56941	597.657	0.73087	597.325	0.7832
	597.878	0.56498	598.211	0.72247	597.878	0.77324
	598.431	0.55843	598.765	0.71277	598.431	0.75353
	598.985	0.55204	599.318	0.69426	598.985	0.74932
	599.538	0.54608	599.872	0.68425	599.538	0.74525
	600.091	0.54023	600.426	0.66684	600.091	0.72855
	600.645	0.53394	600.98	0.66272	600.645	0.71066
	601.198	0.52914	601.534	0.64927	601.198	0.70006
	601.751	0.52687	602.088	0.64739	601.751	0.68217
	602.305	0.52105	602.641	0.63081	602.305	0.6847
	602.858	0.51722	603.195	0.61585	602.858	0.67102
	603.411	0.51219	603.749	0.60688	603.411	0.65684
	603.964	0.50837	604.303	0.59406	603.964	0.65095
	604.517	0.5042	604.857	0.58785	604.517	0.62955
	605.071	0.50137	605.41	0.58472	605.071	0.62218
	605.624	0.49605	605.964	0.56449	605.624	0.60963
	606.177	0.49496	606.518	0.55	606.177	0.59959
	606.73	0.49104	607.071	0.54786	606.73	0.59335
	607.283	0.48778	607.625	0.53446	607.283	0.58261
	607.836	0.48344	608.179	0.53118	607.836	0.57812
	608.39	0.48087	608.733	0.52044	608.39	0.57202
	608.943	0.47913	609.286	0.50991	608.943	0.55778
	609.496	0.47171	609.84	0.49812	609.496	0.54227
	610.049	0.46815	610.393	0.49353	610.049	0.54045
	610.602	0.46538	610.947	0.48509	610.602	0.52796
	611.155	0.46333	611.501	0.47383	611.155	0.5187
	611.708	0.45872	612.054	0.46992	611.708	0.50986
	612.261	0.45472	612.608	0.46048	612.261	0.50046
	612.814	0.44984	613.161	0.46293	612.814	0.49077
	613.367	0.44691	613.715	0.44494	613.367	0.48186
	613.92	0.44324	614.268	0.43853	613.92	0.47772
	614.473	0.43856	614.822	0.43676	614.473	0.47309
	615.026	0.43627	615.375	0.42675	615.026	0.46383
	615.579	0.43056	615.929	0.41867	615.579	0.45934
	616.132	0.42788	616.482	0.41251	616.132	0.44461
	616.685	0.42546	617.036	0.39844	616.685	0.44524
	617.237	0.41889	617.589	0.39672	617.237	0.43731
	617.79	0.4137	618.143	0.39281	617.79	0.42805
	618.343	0.41026	618.696	0.39291	618.343	0.41963
	618.896	0.40527	619.25	0.38352	618.896	0.41753
	619.449	0.4006	619.803	0.37993	619.449	0.41114
	620.002	0.39416	620.356	0.37258	620.002	0.40279
	620.554	0.3894	620.91	0.36554	620.554	0.39557
	621.107	0.38359	621.463	0.35699	621.107	0.39234
	621.66	0.37737	622.016	0.35255	621.66	0.38666
	622.213	0.37104	622.57	0.34901	622.213	0.3809
	622.765	0.36853	623.123	0.34682	622.765	0.37992
	623.318	0.36073	623.676	0.33999	623.318	0.37297
	623.871	0.35544	624.23	0.33525	623.871	0.36329
	624.424	0.35146	624.783	0.33045	624.424	0.3635
	624.976	0.34624	625.336	0.32341	624.976	0.35768
	625.529	0.34035	625.889	0.32153	625.529	0.35277
	626.082	0.33551	626.443	0.31564	626.082	0.34758
	626.634	0.33145	626.996	0.31449	626.634	0.34765
	627.187	0.32458	627.549	0.30673	627.187	0.34351
	627.739	0.31919	628.102	0.30631	627.739	0.33621
	628.292	0.3144	628.655	0.30042	628.292	0.32681
	628.845	0.30809	629.209	0.29197	628.845	0.32569
	629.397	0.30272	629.762	0.28989	629.397	0.32281
	629.95	0.2969	630.315	0.28525	629.95	0.32049
	630.502	0.29213	630.868	0.28389	630.502	0.316
	631.055	0.2861	631.421	0.27612	631.055	0.31039
	631.607	0.28194	631.974	0.27534	631.607	0.29959
	632.16	0.27707	632.527	0.27294	632.16	0.29846
	632.712	0.2729	633.08	0.27127	632.712	0.30113
	633.265	0.26529	633.633	0.26335	633.265	0.2972
	633.817	0.26287	634.187	0.25933	633.817	0.28962
	634.37	0.2575	634.74	0.25313	634.37	0.28605
	634.922	0.25384	635.293	0.25031	634.922	0.2812
	635.474	0.24891	635.846	0.24906	635.474	0.27566
	636.027	0.24401	636.399	0.24776	636.027	0.27517
	636.579	0.24062	636.952	0.23796	636.579	0.27103
	637.132	0.23667	637.504	0.23816	637.132	0.269
	637.684	0.23263	638.057	0.23775	637.684	0.26303
	638.236	0.22864	638.61	0.22998	638.236	0.25833
	638.789	0.22441	639.163	0.23087	638.789	0.26023
	639.341	0.22053	639.716	0.22357	639.341	0.25265
	639.893	0.21728	640.269	0.22132	639.893	0.25209
	640.445	0.21438	640.822	0.21872	640.445	0.24998
	640.998	0.20975	641.375	0.21835	640.998	0.24626
	641.55	0.2073	641.928	0.21283	641.55	0.23595
	642.102	0.20306	642.48	0.21121	642.102	0.23756
	642.654	0.1996	643.033	0.20965	642.654	0.23518
	643.206	0.19638	643.586	0.2049	643.206	0.23125
	643.759	0.19427	644.139	0.19833	643.759	0.2269
	644.311	0.18981	644.692	0.19666	644.311	0.22971
	644.863	0.18738	645.244	0.19572	644.863	0.22395
	645.415	0.18477	645.797	0.18884	645.415	0.21764
	645.967	0.18304	646.35	0.18665	645.967	0.21624
	646.519	0.17942	646.903	0.18295	646.519	0.21104
	647.071	0.17742	647.455	0.17852	647.071	0.20908
	647.623	0.17427	648.008	0.17852	647.623	0.20557
	648.176	0.17204	648.561	0.1781	648.176	0.20178
	648.728	0.16947	649.113	0.1731	648.728	0.20143
	649.28	0.16826	649.666	0.17148	649.28	0.20333
	649.832	0.16575	650.219	0.16752	649.832	0.19547
	650.384	0.16406	650.771	0.16674	650.384	0.19652
	650.936	0.16183	651.324	0.16585	650.936	0.18726
	651.488	0.1595	651.876	0.15944	651.488	0.1874
	652.04	0.15714	652.429	0.15422	652.04	0.18796
	652.591	0.15508	652.982	0.1537	652.591	0.18424
	653.143	0.15335	653.534	0.15407	653.143	0.18466
	653.695	0.15134	654.087	0.14958	653.695	0.17891
	654.247	0.14952	654.639	0.14755	654.247	0.17519
	654.799	0.14662	655.192	0.14572	654.799	0.17337
	655.351	0.14684	655.744	0.14463	655.351	0.17288
	655.903	0.14504	656.297	0.14228	655.903	0.16958
	656.455	0.14199	656.849	0.13952	656.455	0.16684
	657.006	0.14131	657.402	0.13837	657.006	0.16432
	657.558	0.13958	657.954	0.13498	657.558	0.16165
	658.11	0.13807	658.506	0.13238	658.11	0.15779
	658.662	0.13776	659.059	0.13087	658.662	0.15513
	659.214	0.13517	659.611	0.12831	659.214	0.15442
	659.765	0.13302	660.164	0.12456	659.765	0.15295
	660.317	0.13126	660.716	0.12148	660.317	0.14902
	660.869	0.1304	661.268	0.11919	660.869	0.15056
	661.42	0.12955	661.821	0.1194	661.42	0.14762
	661.972	0.12798	662.373	0.11621	661.972	0.14593
	662.524	0.12715	662.925	0.11356	662.524	0.14165
	663.075	0.1253	663.478	0.11324	663.075	0.14039
	663.627	0.12407	664.03	0.11074	663.627	0.13639
	664.179	0.12231	664.582	0.10792	664.179	0.13597
	664.73	0.12121	665.134	0.10954	664.73	0.13274
	665.282	0.11908	665.687	0.10709	665.282	0.1319
	665.833	0.11784	666.239	0.10553	665.833	0.12924
	666.385	0.11628	666.791	0.10177	666.385	0.12601
	666.936	0.11586	667.343	0.10344	666.936	0.12587
	667.488	0.11411	667.895	0.10328	667.488	0.11934
	668.04	0.11239	668.448	0.09572	668.04	0.12194
	668.591	0.11112	669	0.09807	668.591	0.11857
	669.142	0.10957	669.552	0.0964	669.142	0.12075
	669.694	0.1095	670.104	0.09286	669.694	0.11892
	670.245	0.10738	670.656	0.09239	670.245	0.11752
	670.797	0.10607	671.208	0.09114	670.797	0.11212
	671.348	0.1042	671.76	0.09046	671.348	0.11303
	671.9	0.10336	672.312	0.0854	671.9	0.11064
	672.451	0.10177	672.864	0.08514	672.451	0.10882
	673.002	0.10093	673.416	0.0867	673.002	0.11212
	673.554	0.09955	673.968	0.08441	673.554	0.10692
	674.105	0.09861	674.52	0.08175	674.105	0.1058
	674.656	0.09628	675.072	0.08092	674.656	0.10293
	675.208	0.09521	675.624	0.07815	675.208	0.10229
	675.759	0.09441	676.176	0.07941	675.759	0.10152
	676.31	0.09321	676.728	0.07742	676.31	0.09731
	676.862	0.09089	677.28	0.07748	676.862	0.09598
	677.413	0.08965	677.832	0.07659	677.413	0.09808
	677.964	0.08857	678.384	0.0745	677.964	0.09563
	678.515	0.08685	678.936	0.07482	678.515	0.09423
	679.066	0.08661	679.488	0.07195	679.066	0.09437
	679.618	0.08486	680.04	0.07216	679.618	0.0917
	680.169	0.08398	680.591	0.06893	680.169	0.08945
	680.72	0.0822	681.143	0.06997	680.72	0.08847
	681.271	0.08124	681.695	0.06762	681.271	0.0896
	681.822	0.08052	682.247	0.06689	681.822	0.08833
	682.373	0.07861	682.799	0.06783	682.373	0.08931
	682.924	0.07765	683.35	0.06548	682.924	0.08398
	683.475	0.0764	683.902	0.06538	683.475	0.08574
	684.026	0.07473	684.454	0.06293	684.026	0.08412
	684.577	0.07392	685.006	0.06283	684.577	0.08398
	685.129	0.07342	685.557	0.06064	685.129	0.08195
	685.679	0.07153	686.109	0.05954	685.679	0.07984
	686.23	0.07005	686.661	0.06069	686.23	0.08012
	686.781	0.06881	687.212	0.05938	686.781	0.07914
	687.332	0.06806	687.764	0.06079	687.332	0.07774
	687.883	0.06721	688.316	0.05626	687.883	0.0764
	688.434	0.06634	688.867	0.0586	688.434	0.07837
	688.985	0.0647	689.419	0.05459	688.985	0.07907
	689.536	0.06375	689.97	0.05662	689.536	0.07746
	690.087	0.06351	690.522	0.05375	690.087	0.07514
	690.638	0.06142	691.074	0.05386	690.638	0.07374
	691.189	0.06103	691.625	0.05386	691.189	0.07241
	691.74	0.05947	692.177	0.05167	691.74	0.07079
	692.29	0.05859	692.728	0.05229	692.29	0.06925
	692.841	0.05761	693.28	0.05031	692.841	0.06855
	693.392	0.05689	693.831	0.05099	693.392	0.06749
	693.943	0.05544	694.383	0.04729	693.943	0.06581
	694.493	0.05567	694.934	0.04729	694.493	0.06546
	695.044	0.05474	695.485	0.04718	695.044	0.06483
	695.595	0.05234	696.037	0.04859	695.595	0.06532
	696.146	0.05293	696.588	0.04484	696.146	0.06504
	696.696	0.05136	697.14	0.04484	696.696	0.06104
	697.247	0.05053	697.691	0.04468	697.247	0.06286
	697.798	0.04999	698.242	0.04385	697.798	0.06027
	698.348	0.04907	698.794	0.04447	698.348	0.06265
	698.899	0.0475	699.345	0.044	698.899	0.06097
	699.449	0.04777	699.896	0.04098	699.449	0.06062
	700	0.04719	700.448	0.04249	700	0.05865
	700.551	0.04576	700.999	0.04249	700.551	0.05662
	701.101	0.04546	701.55	0.03999	701.101	0.05599
	701.652	0.0441	702.101	0.04004	701.652	0.05592
	702.202	0.04404	702.653	0.04009	702.202	0.05634
	702.753	0.04346	703.204	0.03863	702.753	0.05578
	703.303	0.04247	703.755	0.03931	703.303	0.05367
	703.854	0.0417	704.306	0.03905	703.854	0.05339
	704.404	0.04094	704.857	0.03613	704.404	0.05409
	704.955	0.04079	705.409	0.03743	704.955	0.05094
	705.505	0.04005	705.96	0.03639	705.505	0.0515
	706.055	0.03948	706.511	0.03691	706.055	0.05122
	706.606	0.03827	707.062	0.03587	706.606	0.05143
	707.156	0.03786	707.613	0.03498	707.156	0.05009
	707.707	0.03746	708.164	0.03352	707.707	0.04925
	708.257	0.03747	708.715	0.03332	708.257	0.05171
	708.807	0.03637	709.266	0.03321	708.807	0.04785
	709.357	0.03608	709.817	0.0318	709.357	0.04939
	709.908	0.03527	710.368	0.03201	709.908	0.04848
	710.458	0.03507	710.919	0.03233	710.458	0.04694
	711.008	0.03421	711.47	0.02946	711.008	0.04729
	711.559	0.03341	712.021	0.03045	711.559	0.04645
	712.109	0.03335	712.572	0.02904	712.109	0.04546
	712.659	0.03302	713.123	0.02982	712.659	0.0435
	713.209	0.03284	713.674	0.02914	713.209	0.04294
	713.759	0.0321	714.225	0.03019	713.759	0.04168
	714.31	0.03207	714.776	0.02805	714.31	0.04511
	714.86	0.03188	715.327	0.02716	714.86	0.04518
	715.41	0.03078	715.878	0.02774	715.41	0.04027
	715.96	0.03073	716.429	0.02779	715.96	0.04083
	716.51	0.02977	716.979	0.02779	716.51	0.04076
	717.06	0.0296	717.53	0.02706	717.06	0.04118
	717.61	0.02883	718.081	0.0256	717.61	0.03908
	718.16	0.02855	718.632	0.02638	718.16	0.03817
	718.71	0.02829	719.183	0.02607	718.71	0.03824
	719.26	0.02798	719.733	0.02456	719.26	0.03985
	719.81	0.0274	720.284	0.02456	719.81	0.03985
	720.36	0.02694	720.835	0.02393	720.36	0.03838
	720.91	0.02701	721.385	0.0244	720.91	0.0388
	721.46	0.02655	721.936	0.02258	721.46	0.03817
	722.01	0.02642	722.487	0.02138	722.01	0.0374
	722.56	0.02602	723.037	0.02153	722.56	0.03824
	723.11	0.02533	723.588	0.0231	723.11	0.03606
	723.66	0.02544	724.139	0.02273	723.66	0.03459
	724.21	0.02511	724.689	0.02195	724.21	0.03248
	724.759	0.02446	725.24	0.02164	724.759	0.03431
	725.309	0.02468	725.79	0.02065	725.309	0.03459
	725.859	0.02403	726.341	0.02158	725.859	0.03354
	726.409	0.02368	726.892	0.02028	726.409	0.03199
	726.959	0.02343	727.442	0.0207	726.959	0.03157
	727.508	0.02334	727.993	0.01966	727.508	0.03396
	728.058	0.02273	728.543	0.02096	728.058	0.03171
	728.608	0.02252	729.094	0.01919	728.608	0.0322
	729.158	0.02227	729.644	0.0195	729.158	0.03115
	729.707	0.02154	730.195	0.01934	729.707	0.0308
	730.257	0.02161	730.745	0.01867	730.257	0.03073
	730.807	0.02158	731.295	0.01867	730.807	0.03052
	731.356	0.0211	731.846	0.01788	731.356	0.02912
	731.906	0.02082	732.396	0.01924	731.906	0.02933
	732.455	0.02052	732.947	0.01825	732.455	0.03024
	733.005	0.02012	733.497	0.01705	733.005	0.02884
	733.555	0.0206	734.047	0.01715	733.555	0.0268
	734.104	0.0197	734.598	0.01804	734.104	0.02736
	734.654	0.01954	735.148	0.01689	734.654	0.02961
	735.203	0.01959	735.698	0.01627	735.203	0.02764
	735.753	0.01903	736.248	0.01757	735.753	0.02792
	736.302	0.0191	736.799	0.01522	736.302	0.02687
	736.852	0.01851	737.349	0.01637	736.852	0.02687
	737.401	0.01884	737.899	0.01554	737.401	0.02687
	737.951	0.01808	738.449	0.01616	737.951	0.02568
	738.5	0.01779	739	0.0147	738.5	0.02399
	739.049	0.01777	739.55	0.01569	739.049	0.02526
	739.599	0.01752	740.1	0.01475	739.599	0.02421
	740.148	0.01717	740.65	0.01423	740.148	0.02322
	740.697	0.01703	741.2	0.01444	740.697	0.02456
	741.247	0.01653	741.75	0.01371	741.247	0.02357
	741.796	0.01675	742.3	0.01543	741.796	0.02477
	742.345	0.0159	742.85	0.01403	742.345	0.0235
	742.895	0.01639	743.401	0.01449	742.895	0.02287
	743.444	0.01595	743.951	0.01413	743.444	0.02491
	743.993	0.01622	744.501	0.01475	743.993	0.02182
	744.542	0.0157	745.051	0.0133	744.542	0.02217
	745.092	0.01519	745.601	0.01429	745.092	0.02217
	745.641	0.01523	746.151	0.01194	745.641	0.02329
	746.19	0.01484	746.701	0.01246	746.19	0.02294
	746.739	0.01496	747.25	0.01309	746.739	0.02007
	747.288	0.01465	747.8	0.01152	747.288	0.02084
	747.837	0.0143	748.35	0.01267	747.837	0.01993
	748.387	0.01431	748.9	0.01257	748.387	0.02245
	748.936	0.01418	749.45	0.01189	748.936	0.02021
	749.485	0.01351	750	0.01178	749.485	0.01957

## Sheet: Figure 2f
Figure 2f
		RMC-0.1 μm	RMC-1.4 μm	RMC-2.0 μm
	Magnetic Field (mT)	MPL (%)	MPL (%)	MPL (%)
	-30	-13.9992	-43.4688	-35.9566
	-29	-13.9166	-43.3786	-35.929
	-28	-13.8625	-43.3189	-35.9027
	-27	-13.9165	-43.2099	-35.8065
	-26	-13.9247	-42.9799	-35.7071
	-25	-13.7946	-42.6548	-35.5132
	-24	-13.6105	-42.3985	-35.3984
	-23	-13.5213	-42.0154	-35.2147
	-22	-13.4646	-41.4868	-35.1497
	-21	-13.2116	-41.3384	-34.9194
	-20	-13.0459	-41.1132	-34.7013
	-19	-12.9311	-40.7357	-34.5413
	-18	-12.8181	-40.3187	-34.2098
	-17	-12.5613	-40.0889	-33.8413
	-16	-12.3244	-39.8412	-33.4856
	-15	-12.3011	-39.9767	-33.1795
	-14	-12.2827	-40.3733	-32.9222
	-13	-12.1239	-40.2882	-32.8132
	-12	-12.0468	-40.2367	-32.7077
	-11	-11.9013	-40.1835	-32.5237
	-10	-11.7647	-40.1242	-32.3941
	-9	-11.6943	-39.7567	-32.0164
	-8	-11.6371	-39.2684	-31.7188
	-7	-11.3548	-38.1611	-30.4651
	-6	-10.9428	-36.7931	-29.6999
	-5	-10.1169	-34.2473	-28.1489
	-4	-9.67276	-32.7623	-26.4211
	-3	-8.32177	-28.2852	-23.658
	-2	-6.99085	-24.014	-19.6198
	-1	-3.28979	-11.935	-9.46873
	0	0	0	0
	1	-2.31644	-10.4456	-6.74318
	2	-4.49947	-20.8694	-14.9401
	3	-6.49721	-25.8888	-19.349
	4	-8.74853	-31.0414	-24.5404
	5	-9.64873	-33.4298	-26.4979
	6	-10.4303	-35.8833	-28.7149
	7	-10.9741	-36.9906	-29.5793
	8	-11.2493	-38.3918	-30.6657
	9	-11.3944	-38.9767	-31.1319
	10	-11.5635	-39.3181	-31.703
	11	-11.7133	-39.7728	-31.9118
	12	-11.908	-40.3429	-32.0203
	13	-11.9974	-40.3003	-31.989
	14	-12.084	-40.3289	-31.9765
	15	-12.1518	-40.1837	-31.9941
	16	-12.1972	-40.0911	-32.0055
	17	-12.3179	-40.5011	-32.2497
	18	-12.4017	-40.9241	-32.5738
	19	-12.5974	-41.3697	-32.8432
	20	-12.7185	-41.7252	-33.3622
	21	-12.9785	-41.9254	-33.6541
	22	-13.2253	-42.0575	-33.9035
	23	-13.3179	-42.2039	-34.1489
	24	-13.4415	-42.3232	-34.2991
	25	-13.5413	-42.3572	-34.457
	26	-13.6704	-42.3944	-34.6022
	27	-13.7741	-42.9299	-34.8413
	28	-13.8998	-43.4219	-35.048
	29	-13.7168	-43.4966	-35.2148
	30	-13.6769	-43.565	-35.5001

## Sheet: Figure 2g
Figure 2g
	Thickness (μm)	MPL Magnitude (%)	Error bar	Redshift (nm)	Error bar
	0.1	11.8	4.3	10	2
	0.5	19.95	3.7	13	1.8
	0.8	29.81	3.4	15	1.7
	1	34.46	3.2	16	1.5
	1.4	40.1	2.9	17	1.4
	1.6	37.17	2.8	17.5	1.3
	2	32.4	2.7	18	1.3

## Sheet: Figure 3a
Figure 3a
	delta A (mOD)	Delay Time (ps)	0.13799	0.2755	0.42052	0.57344	0.7347	0.90476	1.08408	1.27318	1.4726	1.6829	1.90465	2.13849	2.38509	2.64515	2.91938	3.20856	3.51351	3.83509	4.1742	4.5318	4.90891	5.30657	5.72592	6.16814	6.63448	7.12624	7.64482	8.19167	8.76834	9.37647	10.0177	10.694	11.4071	12.1591	12.9521	13.7884	14.6703	15.6002	16.5809	17.615	18.7055	19.8555	21.0682	22.347	23.6955	25.1176	26.6172
	Wavelength (nm)
	420.335		1.8256	2.8135	3.08727	3.0165	2.88206	2.79962	2.78085	2.8075	2.72972	2.68704	2.56157	2.40471	2.44408	2.5035	2.51665	2.24652	2.16916	2.11837	2.02735	2.07211	1.93026	1.88807	1.70649	1.89736	1.82565	1.73269	1.80379	1.87427	1.58631	1.5067	1.43569	1.40793	1.33347	1.47178	1.34526	1.09971	1.28224	1.05448	0.99193	1.03251	0.80723	0.80106	0.74417	0.84752	0.88591	0.80397	0.53742
	420.912		1.89404	2.90738	3.22121	3.13501	2.95853	2.9282	2.94884	2.93807	2.85499	2.85721	2.70818	2.62178	2.60468	2.6367	2.61835	2.37172	2.22387	2.17542	2.06884	2.20441	2.0481	1.97723	1.83019	1.99847	1.98024	1.8841	1.93825	1.97817	1.72516	1.72959	1.53822	1.41624	1.41258	1.47436	1.44097	1.20737	1.36289	1.0971	1.25421	1.11396	0.89873	0.88533	0.82015	0.8675	0.80476	0.90805	0.59522
	421.488		1.95805	3.04515	3.38725	3.24816	3.08723	3.07614	3.10104	3.10195	3.01159	2.92438	2.84497	2.82083	2.75511	2.72883	2.73625	2.38842	2.19795	2.25298	2.2291	2.28932	2.23271	2.14076	2.01837	2.14062	2.14932	2.05561	2.02345	2.06229	1.84135	1.91117	1.61703	1.58374	1.58565	1.60138	1.40624	1.30116	1.43564	1.17136	1.42923	1.17223	1.08891	1.02442	1.00947	0.9775	0.84348	0.9638	0.63776
	422.064		2.0138	3.14502	3.50094	3.31526	3.20004	3.16148	3.20236	3.26219	3.10377	2.95891	3.00599	2.89495	2.8069	2.72882	2.81438	2.45876	2.37724	2.3688	2.36779	2.3518	2.33078	2.22941	2.07327	2.24195	2.21957	2.11432	1.98587	2.06344	1.89147	2.03548	1.70744	1.78751	1.71259	1.76031	1.47495	1.44663	1.45284	1.21532	1.33417	1.20608	1.15583	1.13157	1.19391	1.01654	0.93006	1.0478	0.72355
	422.64		2.06263	3.25458	3.66921	3.54565	3.38462	3.31999	3.35849	3.44707	3.27138	3.17749	3.20614	3.01329	2.94443	2.89143	2.9634	2.69926	2.75107	2.49634	2.47291	2.49834	2.40226	2.40663	2.13515	2.38138	2.32458	2.15581	2.03993	2.09719	1.99624	2.17946	1.83592	1.92819	1.83983	1.87764	1.6171	1.54643	1.6322	1.32414	1.38627	1.28139	1.26048	1.2426	1.25118	1.1115	1.04827	1.05142	0.79909
	423.217		2.11601	3.42635	3.90745	3.77432	3.58248	3.55605	3.55314	3.60579	3.4349	3.42825	3.39973	3.14463	3.12645	3.1164	3.13966	2.88908	2.88188	2.57784	2.57051	2.63741	2.50933	2.57388	2.29313	2.50642	2.47275	2.24785	2.21708	2.2275	2.10797	2.24794	1.93841	2.06428	2.01341	2.02901	1.7337	1.62128	1.8374	1.5204	1.62121	1.44825	1.37519	1.27765	1.26703	1.31644	1.16262	1.23735	0.85207
	423.793		2.15915	3.59227	4.06056	3.91365	3.76778	3.73768	3.69879	3.73628	3.52951	3.46798	3.50872	3.30352	3.29283	3.21569	3.23696	2.92014	2.97575	2.6901	2.70015	2.8016	2.61182	2.70417	2.43961	2.58672	2.6159	2.40276	2.34134	2.35256	2.19845	2.39899	2.00013	2.04954	2.06187	2.06782	1.81116	1.66976	1.83204	1.64834	1.71465	1.58092	1.47918	1.27989	1.39634	1.45396	1.31613	1.40547	0.97555
	424.369		2.19814	3.68151	4.14316	4.13731	3.95577	3.89527	3.84506	3.85915	3.69512	3.5092	3.5225	3.4781	3.5114	3.39748	3.37719	3.02515	3.0649	2.81111	2.90867	3.04189	2.71732	2.86551	2.59517	2.66232	2.75862	2.56304	2.48842	2.52538	2.36963	2.56517	2.15277	2.06958	2.12704	2.05455	1.88058	1.74876	1.92062	1.76657	1.78525	1.63769	1.57459	1.40757	1.50897	1.60115	1.47886	1.443	1.10005
	424.946		2.35055	3.80483	4.27835	4.26377	4.03319	4.00962	3.9432	3.94221	3.89591	3.72753	3.61499	3.60776	3.64214	3.53802	3.54967	3.14877	3.16304	2.92865	3.08298	3.16435	2.85105	2.95277	2.71175	2.8289	2.91322	2.63112	2.6315	2.69043	2.51572	2.532	2.35857	2.22523	2.28016	2.19987	2.02977	1.92103	2.03483	1.84681	1.92425	1.63938	1.63733	1.46179	1.61702	1.68161	1.56733	1.55616	1.19902
	425.522		2.4327	3.95572	4.42292	4.27985	4.09446	4.08318	4.11218	4.06115	4.02786	3.89888	3.76074	3.77825	3.72535	3.66774	3.64265	3.23511	3.38615	3.1025	3.17507	3.20237	2.96066	2.98027	2.74387	2.96838	3.00922	2.74519	2.7702	2.75895	2.63149	2.58718	2.34981	2.38076	2.376	2.41857	2.14752	2.09548	2.07921	1.89509	1.95876	1.68549	1.77771	1.48018	1.72896	1.70184	1.66952	1.71001	1.35776
	426.098		2.40586	4.02599	4.49728	4.37711	4.18287	4.17433	4.29923	4.23228	4.15823	4.03935	3.91571	3.93997	3.87715	3.94664	3.83397	3.42336	3.55344	3.27896	3.29535	3.28141	3.11733	3.04539	2.87798	3.04547	3.14215	2.95616	2.89499	2.88649	2.7577	2.79532	2.39023	2.4891	2.36954	2.55502	2.25163	2.24445	2.19758	1.96549	2.08111	1.84486	1.88398	1.61488	1.81513	1.82598	1.7961	1.88811	1.45235
	426.675		2.43897	4.10445	4.63013	4.59662	4.37134	4.35997	4.4595	4.4801	4.33245	4.15429	4.08504	4.08111	4.02959	4.11315	4.03423	3.63492	3.66691	3.40411	3.51222	3.46669	3.4224	3.14031	3.12062	3.19088	3.28	3.1772	3.01611	3.01039	2.88756	2.94602	2.57966	2.5662	2.51237	2.75467	2.41075	2.35583	2.34256	2.02384	2.32793	2.04442	1.93195	1.76702	1.96093	1.98735	1.91918	1.91991	1.49799
	427.251		2.60157	4.22549	4.76348	4.69883	4.5534	4.56143	4.63732	4.6241	4.46068	4.25514	4.20224	4.20492	4.15891	4.07098	4.01846	3.79307	3.70847	3.54986	3.67695	3.65152	3.59137	3.26747	3.21584	3.31533	3.36908	3.26625	3.11277	3.07414	3.00307	3.03366	2.61804	2.74001	2.76327	2.87504	2.50829	2.5215	2.4294	2.15103	2.48674	2.14691	2.06558	1.8824	2.02805	2.09223	1.97366	1.92437	1.58994
	427.827		2.72301	4.36517	4.86792	4.71094	4.6729	4.66436	4.70594	4.64573	4.56485	4.4108	4.34235	4.3372	4.30184	4.09687	4.04037	3.85037	3.7523	3.77017	3.69865	3.75437	3.59174	3.42462	3.15935	3.35875	3.45153	3.27241	3.18884	3.18273	3.06552	3.10657	2.65869	2.90801	2.91987	2.82068	2.5895	2.61502	2.55146	2.25844	2.57025	2.24494	2.194	2.00381	2.05199	2.09836	2.09285	2.04394	1.64941
	428.403		2.6856	4.49813	5.00661	4.82433	4.76087	4.72418	4.73458	4.73415	4.64497	4.46328	4.45753	4.45267	4.41913	4.24083	4.15894	3.89482	3.85041	3.87774	3.73426	3.80143	3.71263	3.60422	3.19498	3.44557	3.54888	3.39299	3.3044	3.27938	3.08034	3.21073	2.84481	2.99133	3.01342	2.909	2.61011	2.6278	2.70026	2.27322	2.58059	2.31926	2.22189	2.12492	2.15514	2.13856	2.23559	2.13166	1.74979
	428.98		2.74132	4.50806	5.07646	4.97909	4.8216	4.87093	4.8732	4.85922	4.71185	4.52142	4.54899	4.54768	4.5286	4.35083	4.24372	3.97599	3.90736	3.87688	3.9077	3.92113	3.79728	3.84324	3.36842	3.57835	3.7483	3.48457	3.40497	3.39825	3.15775	3.34526	3.00113	3.06418	3.03269	3.04834	2.59267	2.78303	2.8702	2.34144	2.64748	2.3991	2.32405	2.23257	2.25347	2.22676	2.25735	2.15733	1.91613
	429.556		2.82469	4.50686	5.14985	5.12253	4.98437	5.05137	4.98206	4.97493	4.84281	4.66404	4.68143	4.57777	4.57939	4.43461	4.32157	4.1131	4.00362	3.95356	3.98532	4.04934	3.78921	3.98486	3.5047	3.6707	3.8724	3.5435	3.46398	3.53927	3.3639	3.4766	3.10795	3.05705	3.07479	3.07077	2.72059	2.94909	2.97113	2.51788	2.85801	2.51264	2.43636	2.34193	2.31029	2.30078	2.35345	2.2311	2.04709
	430.132		2.78608	4.63119	5.26458	5.19518	5.11341	5.0957	5.08406	5.0832	4.96057	4.76687	4.76973	4.62298	4.62135	4.53866	4.37804	4.20841	4.18876	4.05037	4.00322	4.06992	3.8946	3.99822	3.61686	3.78155	3.85379	3.59297	3.55173	3.65991	3.52586	3.5337	3.17922	3.17395	3.16566	3.13733	2.90027	2.9815	3.02996	2.58993	2.89963	2.54269	2.51185	2.35297	2.40708	2.41911	2.50761	2.39151	2.09646
	430.709		2.71814	4.68843	5.29704	5.16577	5.09844	5.09542	5.24039	5.15566	4.98086	4.89043	4.86392	4.69156	4.68642	4.63045	4.48384	4.25006	4.32786	4.15859	4.06378	4.09244	3.9747	4.01486	3.61537	3.88938	3.88968	3.6792	3.63731	3.61572	3.60428	3.54516	3.1997	3.32976	3.23905	3.24359	2.91765	2.97395	3.07321	2.61169	2.83319	2.59346	2.59371	2.36357	2.50597	2.45679	2.48827	2.45932	2.11719
	431.285		2.69674	4.69787	5.35122	5.24312	5.10322	5.18075	5.30435	5.20278	5.03797	5.03149	4.90382	4.78942	4.72191	4.71022	4.59958	4.36864	4.41882	4.25703	4.17897	4.11434	4.01138	4.06257	3.57779	4.01038	4.04987	3.84369	3.63682	3.5613	3.66571	3.63392	3.33647	3.38775	3.34499	3.30379	2.95102	3.00995	3.1445	2.78486	2.90884	2.70584	2.66144	2.50352	2.58914	2.56508	2.47998	2.46881	2.2359
	431.861		2.70233	4.74489	5.41835	5.40152	5.15575	5.33123	5.35083	5.27338	5.14154	5.07718	4.98408	4.91723	4.78342	4.74726	4.62943	4.38681	4.521	4.22814	4.31926	4.18189	4.09432	4.08651	3.73691	4.04853	4.1258	3.899	3.67889	3.69261	3.74178	3.69772	3.499	3.46023	3.42814	3.27993	3.12972	3.1185	3.30252	2.96895	3.04775	2.77909	2.74483	2.54351	2.70487	2.67973	2.6596	2.51418	2.33745
	432.438		2.6753	4.76566	5.42156	5.43339	5.20446	5.42405	5.48368	5.33899	5.24104	5.08004	5.09221	4.99959	4.83352	4.80417	4.6944	4.37446	4.63249	4.31551	4.38973	4.22072	4.18325	4.20893	3.85635	4.01679	4.15552	3.86349	3.73947	3.89931	3.74921	3.67286	3.5275	3.50445	3.56174	3.36902	3.22181	3.24649	3.24307	3.10333	3.07934	2.81889	2.82289	2.53487	2.75514	2.7333	2.76167	2.61559	2.41406
	433.014		2.68892	4.80287	5.48553	5.43749	5.22704	5.38768	5.59529	5.30845	5.31502	5.04901	4.99891	5.03476	4.8851	4.86169	4.84279	4.4278	4.64954	4.4399	4.37218	4.30142	4.17036	4.33537	3.87632	4.09993	4.26356	3.89961	3.83821	3.94145	3.74144	3.72908	3.55246	3.50377	3.70724	3.51919	3.2197	3.25727	3.15738	3.15197	3.01273	2.93782	2.90331	2.61412	2.7267	2.78237	2.74428	2.69238	2.47079
	433.59		2.71022	4.83424	5.58498	5.46666	5.29302	5.40472	5.49261	5.23587	5.39045	5.06019	5.04142	5.03846	5.00091	4.86758	4.96159	4.51828	4.56328	4.47231	4.37615	4.45111	4.21091	4.34668	3.96374	4.20555	4.33464	3.96895	4.04078	3.8823	3.78794	3.85519	3.59545	3.48394	3.67855	3.55503	3.26204	3.21881	3.28062	3.1092	3.04002	2.95713	2.94841	2.67869	2.68823	2.7945	2.80228	2.68516	2.43897
	434.166		2.63177	4.85591	5.58693	5.4738	5.31852	5.49334	5.4142	5.35378	5.39389	5.15901	5.13406	5.01918	5.06887	4.90333	4.95398	4.55585	4.55331	4.47825	4.41486	4.5193	4.30576	4.41733	4.01074	4.20413	4.29117	3.95459	4.06682	3.97082	3.92112	3.96101	3.60066	3.53616	3.55826	3.56147	3.30488	3.21031	3.33942	3.08056	3.13905	2.88233	2.91626	2.66312	2.73207	2.79713	2.9069	2.77717	2.44015
	434.743		2.50814	4.88639	5.6266	5.47582	5.35387	5.47882	5.44735	5.50982	5.3024	5.20353	5.15344	5.0495	5.1004	4.96784	4.93396	4.51524	4.67091	4.43786	4.42061	4.56946	4.37388	4.43467	3.99831	4.2309	4.28589	4.03977	4.04832	4.13864	4.03229	3.98081	3.55849	3.65274	3.54314	3.63087	3.31925	3.24582	3.39662	3.13274	3.27474	2.91205	3.01198	2.70666	2.87178	2.90032	2.96021	2.91357	2.47877
	435.319		2.48127	4.90286	5.66948	5.47131	5.42315	5.48386	5.50436	5.55406	5.28231	5.1934	5.26196	5.1664	5.14773	5.04834	5.00291	4.49805	4.71117	4.50685	4.44991	4.58483	4.4881	4.47166	4.01076	4.29729	4.38721	4.19934	4.12487	4.20728	4.04115	3.9738	3.60572	3.72024	3.72756	3.79939	3.3916	3.36165	3.45238	3.19812	3.33131	2.93235	3.10826	2.83206	2.99332	3.05249	3.01364	3.02657	2.54122
	435.895		2.44579	4.88288	5.59998	5.50489	5.3826	5.4272	5.6281	5.54065	5.32113	5.23345	5.24417	5.16136	5.14226	5.08333	5.04917	4.53473	4.67015	4.54747	4.57146	4.59125	4.49951	4.55057	4.03889	4.33756	4.43406	4.18539	4.16842	4.16821	3.99843	4.00704	3.66048	3.72553	3.84039	3.81311	3.4624	3.43742	3.44229	3.27747	3.35118	3.0035	3.14027	2.89847	2.98848	3.10343	3.12637	3.04021	2.60545
	436.472		2.30838	4.84609	5.60236	5.5648	5.31841	5.38936	5.662	5.49053	5.39797	5.26664	5.17099	5.02875	5.07704	5.0737	5.03785	4.59586	4.75313	4.56985	4.64549	4.58189	4.44998	4.55068	4.00979	4.36302	4.48957	4.12544	4.17981	4.1352	3.98548	4.05397	3.65468	3.77401	3.75802	3.74321	3.53862	3.42327	3.47149	3.30819	3.33735	3.11314	3.12957	2.95598	2.91942	3.0463	3.13068	2.9615	2.70128
	437.048		2.29075	4.8889	5.65166	5.66051	5.32921	5.56212	5.65693	5.59847	5.4855	5.20634	5.18803	5.04922	5.10756	5.09876	5.04643	4.66103	4.86786	4.61405	4.68445	4.60578	4.42565	4.54075	3.99915	4.39047	4.51709	4.14357	4.21298	4.23204	4.07124	4.11594	3.71686	3.83967	3.82944	3.79032	3.60238	3.41454	3.52694	3.25024	3.3284	3.09888	3.12249	3.07349	3.02086	3.04378	3.04998	3.10246	2.78303
	437.624		2.29005	4.97686	5.70554	5.66774	5.46122	5.63174	5.66201	5.61387	5.48788	5.20762	5.24333	5.19847	5.20667	5.13562	5.07898	4.69452	4.84044	4.67563	4.73242	4.66085	4.44263	4.54661	4.10782	4.44343	4.5098	4.27285	4.2594	4.27631	4.0964	4.11339	3.77465	3.89543	4.00187	3.81024	3.55454	3.50337	3.52966	3.2752	3.39697	3.14974	3.23032	3.13015	3.13882	3.09951	3.01334	3.21397	2.85319
	438.201		2.27942	5.00382	5.74282	5.58069	5.53193	5.56471	5.56682	5.56486	5.46255	5.32243	5.31314	5.18985	5.23184	5.12887	5.11916	4.72396	4.83502	4.78965	4.70676	4.73538	4.50602	4.54345	4.15279	4.42647	4.4974	4.32123	4.30439	4.24536	4.08626	4.1151	3.76025	3.91702	4.00344	3.8594	3.5054	3.56487	3.58367	3.35104	3.47178	3.22124	3.2817	3.09319	3.05223	3.1236	3.12566	3.13385	2.90727
	438.777		2.29112	5.01742	5.72417	5.55039	5.51057	5.52883	5.47834	5.64969	5.46452	5.39368	5.34232	5.1717	5.20426	5.11359	5.08183	4.76286	4.85051	4.76438	4.73986	4.71808	4.50232	4.46014	4.11561	4.36596	4.41126	4.27284	4.35671	4.25107	4.11923	4.18618	3.77834	3.91623	3.95454	3.85024	3.50938	3.51049	3.69473	3.3927	3.54498	3.22647	3.37911	3.03287	3.07262	3.18118	3.25194	3.10262	2.91244
	439.353		2.22195	5.02485	5.72297	5.62069	5.56872	5.5743	5.56414	5.69078	5.46988	5.43174	5.36941	5.20277	5.12113	5.1383	5.09549	4.78497	4.83236	4.71771	4.77142	4.73303	4.52017	4.44842	4.18543	4.45373	4.44646	4.32426	4.36398	4.27095	4.1774	4.25534	3.79399	3.91939	3.98071	3.83824	3.57949	3.56638	3.74383	3.47266	3.51631	3.30513	3.44577	3.0392	3.2082	3.23573	3.22676	3.1342	2.90091
	439.929		2.15307	4.97176	5.74271	5.60334	5.63526	5.6294	5.66688	5.57293	5.41756	5.41135	5.35474	5.2245	5.11795	5.13581	5.14851	4.77795	4.85796	4.69443	4.75753	4.79143	4.52811	4.5025	4.24234	4.49471	4.50969	4.34033	4.37694	4.27125	4.20244	4.26891	3.79858	3.89689	4.00592	3.89267	3.61266	3.65327	3.75922	3.50087	3.50368	3.34473	3.3946	3.1542	3.18271	3.24443	3.22272	3.2173	2.95529
	440.506		2.18348	4.91094	5.73692	5.49733	5.61166	5.6032	5.62367	5.47506	5.36626	5.30085	5.281	5.2462	5.15727	5.13674	5.16315	4.67935	4.87329	4.64757	4.78837	4.78374	4.55897	4.52807	4.22083	4.39499	4.43262	4.28483	4.34945	4.24402	4.15539	4.26294	3.85113	3.89536	4.00465	3.89477	3.6169	3.59071	3.7743	3.43144	3.54432	3.38869	3.42958	3.21727	3.19267	3.24557	3.29381	3.23136	3.0051
	441.082		2.17526	4.91861	5.74403	5.52791	5.56718	5.57366	5.63951	5.48751	5.41636	5.257	5.29518	5.24828	5.22419	5.18795	5.18497	4.69691	4.86323	4.65651	4.79404	4.76308	4.59674	4.50258	4.15757	4.45879	4.41761	4.22022	4.34781	4.22228	4.09285	4.2746	3.93201	3.9729	4.00902	3.9273	3.64085	3.56207	3.81241	3.4503	3.62966	3.43462	3.47633	3.19945	3.29215	3.27635	3.37196	3.22528	2.97536
	441.658		2.1551	4.99635	5.74246	5.60891	5.60469	5.66925	5.67308	5.52552	5.45647	5.28014	5.31358	5.21284	5.32018	5.17606	5.1317	4.81223	4.86145	4.64303	4.78454	4.73114	4.60132	4.53163	4.1122	4.53293	4.50845	4.1756	4.44002	4.24079	4.08552	4.30647	3.9197	4.06868	3.96021	4.02781	3.68295	3.62399	3.79559	3.52111	3.71776	3.41355	3.4977	3.19533	3.24653	3.30935	3.36566	3.33488	3.05374
	442.235		2.18572	5.01418	5.70108	5.62255	5.5971	5.72132	5.64691	5.58504	5.51204	5.32074	5.30155	5.17746	5.31015	5.12077	5.10004	4.83308	4.8849	4.64243	4.84597	4.71843	4.66264	4.62751	4.15703	4.53827	4.58708	4.26418	4.51074	4.35366	4.16667	4.25117	3.91443	4.10506	4.03383	4.08125	3.77483	3.71194	3.8029	3.49995	3.70006	3.46314	3.58584	3.20093	3.30428	3.3831	3.33078	3.39161	3.11504
	442.811		2.17021	4.99111	5.69752	5.59703	5.539	5.64557	5.65176	5.58256	5.50082	5.33006	5.32944	5.20383	5.23519	5.12576	5.14085	4.79311	4.88128	4.74246	4.82682	4.73298	4.7192	4.57457	4.21165	4.47828	4.65418	4.38637	4.55554	4.42219	4.22271	4.21476	3.95473	4.12014	4.15553	4.10425	3.82377	3.7659	3.87048	3.52753	3.69818	3.48445	3.57563	3.28558	3.43653	3.4053	3.36484	3.38028	3.11112
	443.387		2.18868	4.97354	5.70906	5.60966	5.55676	5.60641	5.62401	5.54162	5.46135	5.31637	5.39388	5.2797	5.21635	5.16596	5.16874	4.76773	4.83938	4.75299	4.72963	4.73712	4.72212	4.51769	4.26263	4.45107	4.67659	4.45031	4.5309	4.42148	4.26848	4.30554	3.95662	4.16568	4.12626	4.13852	3.7907	3.74891	3.87949	3.55393	3.75674	3.44837	3.48892	3.33931	3.45344	3.43954	3.42921	3.4369	3.15195
	443.964		2.2349	4.94407	5.71156	5.61112	5.5958	5.61796	5.58189	5.55923	5.48879	5.32394	5.3717	5.36508	5.21321	5.17718	5.16196	4.77899	4.85664	4.75252	4.74914	4.73493	4.71247	4.54343	4.30154	4.50964	4.61784	4.46679	4.47687	4.43682	4.40697	4.34206	3.98349	4.19065	4.12207	4.16847	3.86438	3.77981	3.89802	3.56703	3.80562	3.4666	3.4861	3.38579	3.53773	3.4742	3.52353	3.50823	3.22256
	444.54		2.26653	4.9707	5.72218	5.6205	5.65206	5.66113	5.59975	5.57926	5.4961	5.31833	5.3281	5.34171	5.24951	5.21319	5.18065	4.78349	4.92211	4.82128	4.80136	4.77025	4.71164	4.61672	4.31698	4.52927	4.64797	4.40281	4.43137	4.46687	4.47844	4.37997	3.99452	4.25235	4.2009	4.21211	3.99771	3.90793	3.98157	3.66544	3.83407	3.57987	3.55947	3.50544	3.58278	3.47283	3.60831	3.6233	3.29417
	445.116		2.29057	5.0587	5.78022	5.70297	5.68111	5.68048	5.6335	5.57641	5.48516	5.33583	5.35405	5.30219	5.28373	5.25591	5.22516	4.78032	4.95038	4.82445	4.79062	4.77823	4.6849	4.69675	4.31898	4.6133	4.74923	4.39517	4.45698	4.45961	4.42768	4.43632	4.01759	4.29028	4.25597	4.23454	4.01203	3.98784	4.01937	3.7601	3.87054	3.67116	3.72663	3.52883	3.53664	3.51771	3.67355	3.69581	3.342
	445.692		2.28238	5.04921	5.7532	5.69282	5.62378	5.59669	5.60286	5.5319	5.40817	5.31203	5.33687	5.30581	5.21457	5.20214	5.19751	4.80865	4.9422	4.81168	4.79188	4.807	4.67423	4.67262	4.30337	4.64577	4.73758	4.41139	4.49668	4.462	4.43312	4.4223	4.07115	4.21378	4.23035	4.22496	3.97283	3.96078	3.98703	3.77475	3.92517	3.6862	3.77505	3.47894	3.53559	3.53986	3.71195	3.68155	3.39834
	446.269		2.30529	4.9971	5.71145	5.63773	5.53005	5.51062	5.55664	5.46762	5.37446	5.27615	5.28754	5.25249	5.15646	5.13	5.0738	4.80557	4.92275	4.74669	4.74414	4.8515	4.64739	4.63536	4.33951	4.597	4.68931	4.45425	4.48619	4.48686	4.46321	4.41797	4.11166	4.17649	4.2412	4.26364	3.90382	3.99635	3.95707	3.73965	3.94812	3.6964	3.75824	3.50231	3.6043	3.57029	3.7359	3.67063	3.39764
	446.845		2.37905	4.99204	5.7486	5.63188	5.45996	5.49272	5.55855	5.45483	5.37189	5.27409	5.27141	5.19356	5.09753	5.09225	5.00346	4.75817	4.90935	4.6734	4.72341	4.75835	4.57985	4.59943	4.36938	4.60908	4.70472	4.52042	4.50105	4.4778	4.4697	4.51007	4.08072	4.1339	4.30005	4.35709	3.89268	4.01609	3.9647	3.71669	3.97487	3.6905	3.82463	3.64151	3.64684	3.68322	3.70434	3.66861	3.39873
	447.421		2.42079	5.02747	5.73973	5.58471	5.43716	5.45086	5.51925	5.42892	5.28022	5.16471	5.21596	5.17629	5.08821	5.07502	4.95867	4.71334	4.84853	4.64241	4.75059	4.69312	4.5589	4.60195	4.32548	4.61129	4.66066	4.46659	4.4867	4.42775	4.45394	4.53843	3.99166	4.10695	4.23925	4.28451	3.89929	3.9607	4.03378	3.70547	3.97862	3.7201	3.82203	3.71075	3.63843	3.74855	3.7038	3.68008	3.45775
	447.998		2.44643	5.05825	5.68066	5.50387	5.40436	5.37501	5.46826	5.37226	5.18319	5.0751	5.10992	5.0767	5.08033	5.0596	4.8999	4.66333	4.72815	4.61994	4.70105	4.71567	4.57978	4.61534	4.28307	4.49955	4.58577	4.4131	4.48168	4.38299	4.44713	4.49112	3.97126	4.14858	4.18129	4.20031	3.93751	3.96877	4.09737	3.72432	3.95731	3.74248	3.74424	3.61567	3.61103	3.6584	3.75526	3.70601	3.50043
	448.574		2.47067	5.02092	5.63791	5.43188	5.34513	5.35213	5.42285	5.26118	5.11513	5.06864	5.04316	4.94818	4.94986	4.95698	4.87085	4.64251	4.69504	4.6057	4.65716	4.66409	4.54589	4.53674	4.27501	4.45513	4.56885	4.37313	4.45379	4.35884	4.39859	4.48085	4.00328	4.15144	4.17112	4.19202	3.99286	3.92572	4.05002	3.73449	3.94175	3.69697	3.68995	3.54497	3.52942	3.58649	3.72836	3.74998	3.48533
	449.15		2.48565	4.95492	5.51188	5.27908	5.21688	5.29135	5.27965	5.14231	5.05926	4.95775	4.94893	4.90229	4.86458	4.8543	4.75999	4.57356	4.61949	4.52132	4.59363	4.58444	4.48406	4.42216	4.1581	4.46169	4.52492	4.25659	4.35095	4.3353	4.31486	4.44003	3.97255	4.08797	4.05937	4.10577	3.87202	3.79692	3.96477	3.68286	3.88049	3.66843	3.67893	3.5465	3.46415	3.58138	3.68877	3.7689	3.41526
	449.727		2.50381	4.87591	5.32718	5.12509	5.10147	5.13297	5.10948	5.06137	5.01488	4.84971	4.83677	4.83723	4.83183	4.84777	4.64223	4.46184	4.51319	4.42201	4.50031	4.47269	4.44758	4.32837	4.02951	4.40639	4.43908	4.16548	4.24001	4.29755	4.29173	4.33546	3.87812	4.04645	4.03791	4.06271	3.75309	3.78111	3.92652	3.68645	3.8591	3.61941	3.71228	3.54919	3.45855	3.60444	3.6784	3.737	3.40859
	450.303		2.51615	4.83891	5.23616	5.03824	5.01582	4.98658	5.00646	4.9771	4.94506	4.79237	4.743	4.7178	4.73697	4.80618	4.63128	4.37424	4.45423	4.39538	4.41632	4.39255	4.3624	4.24556	3.96962	4.32926	4.3605	4.12519	4.21365	4.18226	4.23578	4.28443	3.80304	4.02211	4.07119	4.0473	3.76444	3.76206	3.9126	3.70617	3.83656	3.5736	3.70475	3.49663	3.49417	3.54154	3.68498	3.69175	3.38981
	450.879		2.52575	4.78496	5.17726	4.98089	4.91662	4.88558	4.94519	4.90998	4.84327	4.6684	4.63466	4.60282	4.60599	4.67477	4.59197	4.26809	4.36455	4.35783	4.31808	4.34879	4.2258	4.16299	3.92733	4.25298	4.31357	4.08264	4.20134	4.10764	4.17589	4.29064	3.80746	3.96553	4.0003	3.95614	3.79091	3.68895	3.90164	3.65044	3.76527	3.58259	3.6709	3.44204	3.5146	3.47906	3.67239	3.6756	3.33975
	451.455		2.51071	4.6703	5.09247	4.95429	4.86306	4.84138	4.87211	4.78261	4.68227	4.53401	4.5287	4.4997	4.51067	4.54135	4.4426	4.18627	4.29889	4.24194	4.24135	4.26176	4.17984	4.0998	3.86315	4.23819	4.27327	4.01198	4.15239	4.09049	4.11281	4.23909	3.79139	3.89324	3.97015	3.9285	3.77109	3.71075	3.81184	3.63308	3.7174	3.53744	3.64988	3.40765	3.51197	3.54806	3.62128	3.66584	3.37377
	452.032		2.51195	4.57973	4.9482	4.80812	4.73057	4.74111	4.73497	4.58215	4.51034	4.42474	4.40079	4.36241	4.38997	4.42397	4.27792	4.1078	4.21239	4.06349	4.17966	4.15441	4.12345	4.04489	3.71599	4.13206	4.19071	3.93633	4.09069	4.0059	4.01099	4.09213	3.69425	3.81181	3.88088	3.90231	3.63702	3.68091	3.72787	3.58713	3.65291	3.46192	3.59714	3.32559	3.45179	3.48195	3.56511	3.61947	3.34658
	452.608		2.51239	4.47292	4.78079	4.60887	4.52296	4.55506	4.54913	4.4249	4.37589	4.31201	4.27403	4.20215	4.24396	4.31067	4.14015	3.99728	4.10566	3.9153	4.05709	4.04556	3.95948	3.91136	3.62044	3.99478	4.08974	3.83569	3.96932	3.86336	3.90447	3.94279	3.56113	3.73419	3.74344	3.77968	3.47822	3.56114	3.69196	3.47598	3.57216	3.39355	3.53113	3.25348	3.31621	3.32687	3.46994	3.50026	3.18691
	453.184		2.43757	4.30337	4.61544	4.45366	4.38259	4.424	4.40018	4.30467	4.25301	4.19757	4.15825	4.07509	4.11855	4.17785	4.04031	3.85683	3.97825	3.82196	3.92829	3.90188	3.81999	3.77378	3.55188	3.93181	3.98734	3.7065	3.82737	3.76818	3.78153	3.83191	3.47094	3.64848	3.62505	3.66215	3.33544	3.4141	3.56311	3.37216	3.47646	3.25616	3.41501	3.18489	3.1899	3.2446	3.38144	3.3736	3.05031
	453.761		2.37983	4.1866	4.46777	4.3161	4.27367	4.31977	4.29537	4.2014	4.14027	4.03527	3.99439	3.98453	3.99563	4.0573	3.97563	3.73535	3.87099	3.7235	3.78964	3.72978	3.69064	3.65619	3.42978	3.8084	3.89568	3.61033	3.71691	3.71128	3.66036	3.73078	3.37841	3.51674	3.53541	3.58492	3.2977	3.33042	3.44928	3.27011	3.38552	3.1116	3.30451	3.07119	3.15866	3.18276	3.33123	3.292	3.0173
	454.337		2.3363	4.06327	4.31443	4.17576	4.14044	4.16209	4.15061	4.0888	3.98742	3.85516	3.85815	3.89089	3.91422	3.97085	3.8434	3.60588	3.78709	3.60853	3.62292	3.59053	3.59481	3.57453	3.34733	3.67242	3.78927	3.51581	3.63114	3.5749	3.57646	3.63369	3.26327	3.42536	3.44142	3.47867	3.27779	3.26637	3.40778	3.20783	3.33577	3.0281	3.24251	2.97024	3.16163	3.16067	3.26768	3.26008	3.03125
	454.913		2.27326	3.87057	4.12139	4.00785	3.95617	3.97405	3.99447	3.94969	3.82752	3.72118	3.73708	3.75714	3.80549	3.78545	3.62978	3.44867	3.63012	3.46201	3.48615	3.48047	3.49466	3.47362	3.2418	3.541	3.6467	3.36775	3.49364	3.3963	3.45905	3.48828	3.13309	3.35813	3.29723	3.35586	3.15328	3.15081	3.2808	3.11606	3.27339	2.94784	3.15828	2.90027	3.08949	3.04454	3.18173	3.16745	2.93175
	455.49		2.22109	3.69736	3.92368	3.80596	3.74149	3.77151	3.79636	3.74982	3.66385	3.57315	3.5415	3.56827	3.60169	3.56829	3.47386	3.32037	3.45283	3.32395	3.3746	3.31444	3.30273	3.28642	3.07658	3.4237	3.50522	3.21693	3.31426	3.28108	3.30149	3.3425	2.96679	3.23732	3.19559	3.28043	3.03829	3.0131	3.10272	2.94159	3.11721	2.84739	3.05155	2.79693	2.93354	2.87775	3.07226	3.01609	2.77951
	456.066		2.14992	3.5537	3.71641	3.63707	3.59487	3.59961	3.59032	3.53983	3.47477	3.37601	3.34089	3.37332	3.42006	3.45902	3.36992	3.21591	3.33991	3.20746	3.27422	3.1889	3.18144	3.1181	2.90196	3.26261	3.33171	3.13454	3.18627	3.18367	3.21403	3.2187	2.84982	3.11198	3.09643	3.19531	2.91918	2.8863	2.99122	2.80332	2.98545	2.73449	2.94878	2.69896	2.81967	2.82346	3.00172	2.93323	2.69823
	456.642		2.09789	3.38902	3.47675	3.4786	3.44079	3.4466	3.44106	3.3899	3.30795	3.22617	3.24528	3.2304	3.2584	3.31413	3.19343	3.06153	3.22158	3.0416	3.11324	3.10731	3.09336	2.94644	2.73775	3.10366	3.19076	3.01272	3.0824	3.0594	3.09196	3.13204	2.7932	2.99217	3.00369	3.07175	2.77772	2.81638	2.93968	2.76712	2.87696	2.65912	2.83261	2.64759	2.76522	2.75807	2.93176	2.86017	2.65
	457.218		2.06762	3.21734	3.27901	3.29029	3.26125	3.27818	3.28315	3.2089	3.12678	3.11968	3.16073	3.12131	3.11281	3.14154	2.99634	2.88407	3.08937	2.90479	2.93768	2.9738	2.9452	2.84718	2.65178	2.99524	3.07209	2.83998	2.97444	2.93733	2.94274	3.04792	2.71647	2.82432	2.90293	2.90374	2.60032	2.7333	2.90965	2.73885	2.77627	2.54975	2.6779	2.57897	2.68834	2.64138	2.79486	2.72488	2.59102
	457.795		1.97831	3.06013	3.17671	3.12756	3.09841	3.12	3.10632	3.01328	2.94013	2.95638	2.99361	2.97304	2.95894	2.97674	2.84488	2.75037	2.94082	2.77596	2.77293	2.8193	2.78566	2.7345	2.51236	2.85441	2.9042	2.67833	2.82315	2.78875	2.8415	2.91609	2.58799	2.6522	2.75606	2.72147	2.47886	2.57181	2.79844	2.58999	2.73256	2.41134	2.56052	2.47702	2.63822	2.49181	2.65912	2.60495	2.4501
	458.371		1.8917	2.91186	3.03173	2.97029	2.93112	2.95998	2.91453	2.86407	2.80194	2.7845	2.81914	2.78323	2.7797	2.81671	2.70353	2.59697	2.74655	2.6179	2.61924	2.6373	2.60829	2.57292	2.37168	2.74378	2.78129	2.55208	2.66277	2.66377	2.70845	2.78366	2.4064	2.53967	2.57856	2.62243	2.3887	2.43208	2.63273	2.38132	2.63857	2.32996	2.46563	2.30628	2.50917	2.36343	2.57374	2.54138	2.35059
	458.947		1.80934	2.73559	2.78876	2.77827	2.74479	2.79177	2.75807	2.74929	2.68476	2.63434	2.66381	2.63411	2.63292	2.66948	2.57439	2.46268	2.58396	2.52348	2.52514	2.45579	2.46606	2.42051	2.28466	2.6209	2.70281	2.44443	2.54543	2.53044	2.57262	2.66859	2.26457	2.46217	2.45923	2.55773	2.2721	2.36242	2.5044	2.27271	2.46818	2.23167	2.35742	2.18	2.37103	2.30712	2.45665	2.49394	2.30115
	459.524		1.68613	2.51839	2.52903	2.5753	2.5582	2.6011	2.60895	2.60075	2.53645	2.49285	2.51884	2.50706	2.4914	2.51375	2.43451	2.34685	2.43172	2.39036	2.41885	2.32173	2.35184	2.26391	2.15214	2.46826	2.56496	2.32026	2.42009	2.39853	2.46806	2.55763	2.17714	2.35213	2.32967	2.41417	2.17662	2.27838	2.40601	2.16469	2.26641	2.09816	2.26036	2.11903	2.27345	2.21144	2.33784	2.39107	2.14035
	460.1		1.58107	2.3644	2.36224	2.42265	2.42136	2.46353	2.44161	2.41096	2.38676	2.36843	2.354	2.37312	2.39944	2.38995	2.301	2.21706	2.28764	2.23222	2.28745	2.23969	2.23391	2.13824	1.9847	2.33523	2.41061	2.19135	2.31111	2.29655	2.355	2.46228	2.06929	2.24156	2.20578	2.2689	2.09741	2.18039	2.2893	2.02064	2.17944	2.03563	2.16718	2.00764	2.15343	2.11079	2.23354	2.26436	1.98536
	460.676		1.53069	2.26232	2.25785	2.31333	2.31579	2.37713	2.31631	2.29044	2.27096	2.25152	2.22981	2.25033	2.30049	2.2898	2.17998	2.11605	2.20818	2.13741	2.18201	2.15987	2.12669	2.02563	1.83483	2.20438	2.29202	2.1049	2.21838	2.17811	2.20707	2.33556	1.94987	2.1595	2.16948	2.17057	2.00276	2.0483	2.1485	1.94838	2.12633	1.95598	2.08283	1.88782	2.01096	2.03409	2.15181	2.22682	1.92594
	461.253		1.44422	2.14031	2.10719	2.1769	2.20171	2.2705	2.20143	2.193	2.16816	2.14912	2.12006	2.1188	2.18373	2.17744	2.01245	1.97027	2.12552	2.05457	2.07413	2.04919	2.04815	1.91649	1.7496	2.08938	2.15853	1.98671	2.1042	2.11423	2.1244	2.21268	1.83311	1.99938	2.06601	2.06152	1.91414	1.95565	2.05659	1.87296	2.0183	1.83917	2.02907	1.78163	1.89999	1.92728	2.08562	2.1667	1.87181
	461.829		1.35381	2.0202	1.98771	2.03689	2.03423	2.1472	2.08075	2.06852	2.03219	2.01286	1.99469	2.0161	2.07912	2.04437	1.843	1.81078	2.01195	1.94682	1.94178	1.91634	1.9612	1.85598	1.73895	2.03782	2.05841	1.8534	2.00008	2.05092	2.10466	2.12101	1.77643	1.86612	1.94079	1.96393	1.84665	1.95195	2.02138	1.7989	1.94468	1.75573	2.01741	1.78066	1.88194	1.83508	1.97885	2.0449	1.79465
	462.405		1.31207	1.91733	1.90085	1.91622	1.87345	2.04238	1.97472	1.9323	1.88756	1.87444	1.90145	1.93727	1.96164	1.92514	1.74769	1.73403	1.90601	1.81881	1.81722	1.79461	1.83845	1.76413	1.66688	1.98233	1.97481	1.76832	1.92529	1.97546	2.04361	2.06123	1.7103	1.84472	1.89557	1.89994	1.73972	1.91143	1.9852	1.75652	1.87441	1.73153	1.9384	1.77264	1.87452	1.79016	1.94363	1.94341	1.70702
	462.981		1.23519	1.83777	1.80061	1.79819	1.79609	1.93973	1.84583	1.78977	1.77627	1.78648	1.81698	1.8507	1.84781	1.83595	1.71109	1.68297	1.80524	1.7096	1.71444	1.69839	1.73204	1.65762	1.53048	1.87267	1.90103	1.70253	1.83362	1.86506	1.91577	1.989	1.62106	1.7967	1.82673	1.86989	1.65859	1.82002	1.88009	1.66657	1.7968	1.69128	1.79454	1.68032	1.81204	1.72649	1.93399	1.87718	1.62009
	463.558		1.13866	1.73741	1.7033	1.65987	1.70533	1.79835	1.72652	1.68598	1.69549	1.7045	1.69322	1.72997	1.74393	1.75824	1.64533	1.5951	1.70825	1.63318	1.63628	1.60338	1.66121	1.59827	1.43838	1.77017	1.87178	1.635	1.7205	1.76378	1.78565	1.87051	1.56451	1.67129	1.71013	1.78739	1.58832	1.71261	1.74188	1.52802	1.70172	1.56188	1.70066	1.57881	1.6898	1.64763	1.86103	1.82334	1.56584
	464.134		1.07206	1.62157	1.61304	1.56137	1.64917	1.7271	1.66041	1.62245	1.61601	1.59709	1.55077	1.58843	1.66534	1.71551	1.55951	1.50614	1.64742	1.58656	1.58798	1.55894	1.62461	1.54672	1.38203	1.7125	1.80277	1.55559	1.63374	1.77481	1.74297	1.76602	1.49319	1.61061	1.62759	1.70053	1.51661	1.643	1.69291	1.48062	1.65592	1.46865	1.65801	1.48839	1.60571	1.61208	1.80536	1.77231	1.54418
	464.71		1.00469	1.52147	1.51999	1.52519	1.614	1.69755	1.62358	1.60591	1.54762	1.52321	1.51438	1.54382	1.62696	1.67467	1.48883	1.43544	1.56365	1.51914	1.55121	1.53844	1.58945	1.49786	1.33233	1.6415	1.72087	1.49099	1.5782	1.71824	1.74691	1.75731	1.42402	1.59318	1.58473	1.66856	1.50071	1.5752	1.69004	1.48789	1.61875	1.44763	1.59214	1.44875	1.56849	1.60151	1.75857	1.73282	1.48606
	465.287		0.92894	1.43434	1.40955	1.47883	1.53677	1.61794	1.55541	1.5577	1.49137	1.50552	1.51095	1.55348	1.57933	1.57707	1.43891	1.39966	1.47557	1.44336	1.49878	1.48558	1.53768	1.43996	1.28812	1.59878	1.68807	1.43374	1.52346	1.62078	1.73096	1.79137	1.37512	1.56493	1.57908	1.58968	1.45076	1.48804	1.62783	1.47406	1.56591	1.39865	1.53435	1.41291	1.55021	1.55866	1.7353	1.67447	1.3982
	465.863		0.8928	1.36597	1.34001	1.47525	1.47593	1.58762	1.49042	1.4806	1.45738	1.49881	1.47692	1.53556	1.54719	1.5101	1.40051	1.39709	1.45713	1.41373	1.43875	1.41399	1.48402	1.39058	1.27173	1.60236	1.67448	1.43296	1.48931	1.58615	1.6912	1.76334	1.34292	1.56176	1.56709	1.52039	1.37737	1.48951	1.59575	1.45053	1.58828	1.35353	1.53334	1.4275	1.54593	1.51625	1.71641	1.62865	1.34632
	466.439		0.86389	1.30141	1.31564	1.43117	1.45276	1.57387	1.48259	1.47	1.46585	1.47348	1.45664	1.51861	1.55619	1.51137	1.35325	1.37504	1.46116	1.4076	1.40329	1.35581	1.433	1.35112	1.25282	1.60218	1.65082	1.43286	1.50826	1.57538	1.65183	1.72082	1.32265	1.54422	1.54081	1.5573	1.35406	1.51014	1.59551	1.42207	1.60993	1.36382	1.54079	1.41641	1.53438	1.50153	1.67705	1.64998	1.34836
	467.016		0.82306	1.22188	1.28826	1.32803	1.42998	1.51053	1.46375	1.4696	1.43839	1.4323	1.44424	1.50368	1.53168	1.50629	1.32635	1.3486	1.46271	1.39271	1.38217	1.3511	1.40025	1.31943	1.21541	1.57061	1.59374	1.37137	1.48739	1.52575	1.61939	1.69099	1.29066	1.52925	1.50248	1.57485	1.36727	1.44858	1.56134	1.40346	1.56501	1.34909	1.5075	1.32916	1.52637	1.47373	1.66089	1.67556	1.37461
	467.592		0.77003	1.20251	1.30777	1.32112	1.38332	1.49388	1.43929	1.46038	1.41678	1.41403	1.42615	1.47824	1.4814	1.47306	1.30917	1.34	1.46179	1.38916	1.3838	1.37475	1.40466	1.2955	1.19868	1.54604	1.57851	1.37724	1.50107	1.52215	1.61985	1.68042	1.28147	1.53121	1.4763	1.56009	1.41983	1.45216	1.58765	1.39865	1.57111	1.36154	1.48178	1.37475	1.54195	1.46508	1.68173	1.66503	1.39164
	468.168		0.7287	1.26042	1.32266	1.34352	1.37894	1.51313	1.4253	1.44687	1.43705	1.42364	1.41359	1.48262	1.47909	1.48078	1.34017	1.37088	1.48028	1.43322	1.43551	1.42007	1.44589	1.31678	1.24474	1.59458	1.63523	1.45681	1.54738	1.60138	1.66996	1.68848	1.32846	1.55189	1.52853	1.59782	1.47424	1.54607	1.66434	1.41333	1.62054	1.39253	1.5187	1.45479	1.61139	1.51278	1.71314	1.65724	1.42863
	468.744		0.73046	1.2868	1.26831	1.33849	1.33497	1.49809	1.42527	1.43618	1.46166	1.4392	1.41811	1.49111	1.51499	1.51923	1.39472	1.3999	1.47889	1.45353	1.45566	1.45256	1.48173	1.36434	1.29932	1.65639	1.69197	1.51271	1.54763	1.63729	1.70168	1.69359	1.39167	1.59574	1.60494	1.62512	1.48845	1.60537	1.70544	1.44945	1.63999	1.41643	1.57922	1.46817	1.61965	1.58432	1.74096	1.70141	1.48448
	469.321		0.70141	1.24259	1.25958	1.3582	1.2926	1.49923	1.43746	1.47008	1.43822	1.43721	1.40129	1.45281	1.51273	1.52159	1.4095	1.40344	1.46783	1.46055	1.4638	1.45944	1.47633	1.36041	1.28466	1.64532	1.69077	1.53233	1.57739	1.63622	1.70556	1.71946	1.44666	1.61043	1.61084	1.64498	1.49901	1.62329	1.71383	1.49797	1.6941	1.4786	1.61323	1.50934	1.60412	1.6382	1.79459	1.76893	1.53933
	469.897		0.64572	1.21132	1.27912	1.35723	1.35439	1.53084	1.45479	1.49218	1.40541	1.46047	1.41347	1.47803	1.54361	1.53863	1.4102	1.43121	1.50348	1.50834	1.52872	1.49144	1.49915	1.38716	1.30448	1.64826	1.65799	1.54184	1.64149	1.67343	1.7525	1.74289	1.4828	1.63904	1.61714	1.67076	1.558	1.60484	1.73135	1.54529	1.73236	1.54327	1.66408	1.54706	1.66339	1.69413	1.8544	1.78143	1.62082
	470.473		0.68235	1.28256	1.30698	1.37369	1.45713	1.58953	1.51944	1.50435	1.44712	1.49721	1.48647	1.55437	1.62388	1.61417	1.44932	1.50331	1.57642	1.57308	1.58994	1.54937	1.59599	1.47641	1.40108	1.72696	1.70102	1.58413	1.71456	1.76471	1.83655	1.79638	1.52835	1.69766	1.70326	1.73513	1.63974	1.65687	1.78825	1.60909	1.77481	1.62559	1.75981	1.62118	1.78973	1.77245	1.92765	1.85037	1.71574
	471.05		0.6986	1.33892	1.39178	1.42157	1.50596	1.64286	1.58815	1.56493	1.52615	1.5663	1.55121	1.6065	1.66908	1.69098	1.51698	1.57905	1.65524	1.61675	1.61634	1.62473	1.68957	1.54413	1.48406	1.81013	1.80245	1.66368	1.79655	1.86247	1.89431	1.91549	1.60408	1.73657	1.81559	1.82393	1.69931	1.7614	1.87693	1.71704	1.85487	1.70027	1.84744	1.70898	1.91466	1.85726	1.99051	2.00499	1.7984
	471.626		0.69805	1.31498	1.43361	1.532	1.54098	1.6747	1.63366	1.63963	1.60579	1.66138	1.59948	1.68439	1.71844	1.74435	1.58077	1.64447	1.71907	1.65553	1.67	1.70549	1.74351	1.60735	1.57213	1.91696	1.90717	1.74758	1.87146	1.92537	1.97144	2.04214	1.73299	1.83674	1.93535	1.92741	1.79646	1.8606	1.96418	1.84144	1.94702	1.79286	1.92489	1.77911	1.98689	1.94273	2.08278	2.15495	1.90636
	472.202		0.74127	1.35789	1.47363	1.64079	1.62719	1.78367	1.67811	1.69765	1.66992	1.71157	1.64201	1.77977	1.7974	1.82231	1.67276	1.72882	1.77849	1.71578	1.74979	1.78766	1.81622	1.68613	1.65681	2.01263	2.01264	1.83956	1.94343	1.98568	2.05952	2.12722	1.85266	1.96216	2.02753	2.04578	1.90125	1.97096	2.05848	1.92528	2.05202	1.89258	2.00082	1.91398	2.10362	2.07422	2.21025	2.26807	1.99715
	472.779		0.77728	1.45002	1.53274	1.69582	1.73432	1.9164	1.76415	1.79074	1.7438	1.80049	1.75446	1.8545	1.88988	1.95443	1.77563	1.81313	1.86878	1.81554	1.84049	1.87604	1.9179	1.77727	1.73162	2.09536	2.1151	1.94746	2.05458	2.11964	2.16572	2.20285	1.94766	2.0554	2.1183	2.18332	2.00792	2.09931	2.19455	2.03688	2.12395	1.97416	2.10867	2.04522	2.25231	2.22221	2.34265	2.3798	2.09435
	473.355		0.79719	1.49846	1.55577	1.76781	1.80466	1.97821	1.87922	1.88256	1.83338	1.91819	1.86023	1.92049	1.97185	2.05236	1.86843	1.90528	1.98307	1.96025	1.96858	1.99311	2.02853	1.86603	1.83625	2.20387	2.20695	2.04711	2.18036	2.24282	2.29267	2.30038	2.06801	2.17733	2.21299	2.29077	2.16507	2.22404	2.31121	2.18541	2.26319	2.09439	2.24386	2.15733	2.36091	2.32935	2.48568	2.54122	2.23832
	473.931		0.83024	1.54407	1.61293	1.81416	1.84974	2.01911	1.95842	1.92038	1.92383	1.99293	1.90923	2.03713	2.05169	2.11608	1.94868	2.00964	2.08915	2.0641	2.06275	2.09484	2.13443	1.97626	1.97022	2.31878	2.31541	2.16607	2.28152	2.33142	2.39175	2.38536	2.17493	2.32243	2.34615	2.3985	2.33709	2.3537	2.42175	2.3212	2.46496	2.25824	2.39622	2.30063	2.46255	2.41675	2.61559	2.67111	2.40416
	474.507		0.8621	1.61466	1.71962	1.87342	1.94198	2.073	2.02369	2.03999	2.00984	2.06864	2.02304	2.17498	2.20092	2.21734	2.05536	2.14294	2.19314	2.13833	2.14773	2.18823	2.23433	2.09206	2.08939	2.43862	2.45402	2.32296	2.39474	2.46057	2.52858	2.52129	2.31579	2.46706	2.52078	2.55923	2.47192	2.48976	2.60406	2.4409	2.62318	2.45172	2.57882	2.45053	2.63939	2.5662	2.78318	2.77668	2.5629
	475.084		0.89503	1.6664	1.82867	1.97635	2.04954	2.1787	2.13414	2.1853	2.08629	2.16485	2.18167	2.27884	2.32694	2.31865	2.16989	2.30018	2.3218	2.27348	2.28301	2.29002	2.35445	2.22286	2.19511	2.54737	2.57621	2.45124	2.54148	2.62469	2.71592	2.69452	2.46473	2.60736	2.68308	2.71728	2.60717	2.59614	2.76805	2.57657	2.7847	2.60313	2.77599	2.60181	2.81127	2.77829	2.95375	2.94971	2.74533
	475.66		0.94839	1.71251	1.90903	2.04999	2.13265	2.30613	2.26376	2.28462	2.20617	2.2722	2.29766	2.37462	2.39009	2.4417	2.26794	2.40762	2.46192	2.44472	2.42695	2.40335	2.48404	2.36356	2.33612	2.68047	2.70034	2.57429	2.69384	2.79266	2.88197	2.8201	2.5731	2.74851	2.83912	2.86576	2.74699	2.74065	2.91688	2.75378	2.94331	2.75875	2.94735	2.78047	2.953	2.97828	3.10049	3.16132	2.92415
	476.236		1.00901	1.7899	2.01374	2.17358	2.20682	2.38563	2.38252	2.41381	2.33061	2.39939	2.38702	2.51087	2.50838	2.56449	2.38466	2.49985	2.60095	2.59371	2.55934	2.55767	2.63502	2.51004	2.50447	2.85025	2.86391	2.72591	2.83815	2.94433	3.01823	2.94444	2.7575	2.91583	3.00161	2.99816	2.90178	2.91435	3.09306	2.92039	3.09112	2.9418	3.09753	2.93831	3.12805	3.12964	3.25801	3.35586	3.07196
	476.813		1.06374	1.88091	2.12438	2.33067	2.31361	2.52082	2.48028	2.5258	2.43287	2.55533	2.51424	2.6486	2.64315	2.67722	2.51154	2.6362	2.7284	2.72804	2.70467	2.71	2.78404	2.64729	2.64243	3.01605	3.05078	2.8892	2.97634	3.06282	3.16996	3.11142	2.92778	3.08152	3.15053	3.14757	3.11352	3.11382	3.25433	3.05254	3.26449	3.12957	3.26264	3.10544	3.30033	3.28852	3.44786	3.52213	3.23209
	477.389		1.12498	2.00546	2.21885	2.42893	2.44847	2.65069	2.54642	2.60521	2.54337	2.64148	2.6485	2.76333	2.74509	2.80287	2.64414	2.77049	2.81925	2.83762	2.85963	2.87144	2.92649	2.77697	2.77829	3.166	3.20504	3.03518	3.12547	3.18914	3.34137	3.30329	3.03788	3.21342	3.26742	3.33833	3.31918	3.31341	3.39872	3.21865	3.43021	3.30894	3.43621	3.29362	3.45262	3.45674	3.65124	3.688	3.39614
	477.965		1.19029	2.10966	2.31227	2.51329	2.56203	2.73806	2.66008	2.6732	2.66656	2.70341	2.75022	2.91861	2.87411	2.93306	2.79021	2.90932	2.95463	2.95681	2.98013	3.02295	3.10623	2.94945	2.93985	3.31953	3.34844	3.18627	3.27446	3.35734	3.50178	3.46966	3.20985	3.34862	3.42347	3.51609	3.47016	3.47403	3.5449	3.4182	3.60416	3.50805	3.61463	3.46722	3.63382	3.61827	3.8338	3.87625	3.56363
	478.542		1.2508	2.17347	2.39251	2.5884	2.67302	2.86281	2.8098	2.78948	2.79232	2.84937	2.83351	3.05677	3.02687	3.06187	2.9046	3.03884	3.10948	3.08501	3.07401	3.15053	3.2696	3.09442	3.08606	3.46368	3.48083	3.33145	3.42039	3.52404	3.64034	3.61994	3.38747	3.50827	3.62196	3.67055	3.60247	3.63592	3.7098	3.56341	3.7632	3.6961	3.80695	3.64275	3.8419	3.82282	4.03873	4.05221	3.727
	479.118		1.33106	2.25919	2.49761	2.66799	2.76014	2.92204	2.90005	2.91138	2.89621	2.96854	2.92624	3.11834	3.14898	3.1695	3.00057	3.14454	3.21289	3.20914	3.21257	3.27745	3.37022	3.18974	3.21969	3.5908	3.56709	3.44065	3.56267	3.65284	3.77251	3.76014	3.50296	3.6595	3.77267	3.83049	3.75898	3.78606	3.85776	3.6916	3.90517	3.81992	3.96288	3.76614	4.00704	4.01463	4.17314	4.15903	3.88901
	479.694		1.3934	2.3136	2.56574	2.71897	2.80402	2.96691	2.95427	2.97735	2.98968	3.0322	3.02849	3.19572	3.24747	3.28479	3.12113	3.25576	3.29636	3.29651	3.31785	3.36236	3.43994	3.27871	3.31802	3.67333	3.65681	3.55328	3.67559	3.75422	3.86692	3.82675	3.58376	3.7664	3.85548	3.94212	3.8775	3.89654	3.94071	3.80368	4.00419	3.92138	4.04381	3.86026	4.11913	4.11971	4.21311	4.27636	4.04866
	480.27		1.43542	2.34781	2.60225	2.77517	2.87684	3.06406	3.01599	3.035	3.04207	3.10371	3.09027	3.29228	3.31254	3.39769	3.22057	3.353	3.3869	3.37508	3.38914	3.45959	3.5307	3.36666	3.40482	3.73893	3.76361	3.66583	3.75881	3.85937	3.94563	3.8994	3.69841	3.8729	3.94733	4.00963	3.9697	3.97111	4.01311	3.89429	4.0959	3.99265	4.10777	3.95546	4.2121	4.21389	4.31816	4.43686	4.20038
	480.847		1.47302	2.39421	2.65518	2.85632	2.94841	3.11068	3.08672	3.09943	3.08537	3.16692	3.14763	3.34851	3.34812	3.44109	3.26748	3.39127	3.44196	3.45579	3.48527	3.56369	3.61181	3.42593	3.48909	3.83358	3.84937	3.75002	3.82995	3.9378	4.04662	3.99704	3.78091	3.97638	4.06352	4.0789	4.05605	4.07602	4.12241	4.00719	4.22539	4.07672	4.22349	4.07305	4.29219	4.33036	4.46337	4.55658	4.31558
	481.423		1.51424	2.43649	2.71142	2.89631	2.99858	3.16219	3.14353	3.16463	3.15437	3.22929	3.24943	3.40777	3.40208	3.47295	3.30713	3.43406	3.47873	3.4882	3.53892	3.60896	3.66962	3.46993	3.52638	3.89854	3.90949	3.82186	3.90351	3.99327	4.15061	4.09167	3.84711	4.04844	4.13141	4.17237	4.13409	4.20265	4.23581	4.109	4.31622	4.17589	4.31678	4.1653	4.34023	4.38327	4.54713	4.64977	4.39405
	481.999		1.56065	2.48249	2.76298	2.934	3.07147	3.22072	3.18742	3.22921	3.20639	3.29648	3.30846	3.4538	3.48133	3.53615	3.36417	3.50037	3.54641	3.54355	3.57749	3.66114	3.73751	3.52282	3.56456	3.94125	3.96606	3.87847	3.97743	4.0784	4.2125	4.16192	3.91891	4.10345	4.17847	4.24312	4.19212	4.25661	4.30391	4.15184	4.37674	4.25493	4.36184	4.21192	4.41834	4.44529	4.60982	4.72799	4.44286
	482.576		1.60701	2.50717	2.77572	2.96957	3.11607	3.22051	3.23087	3.30509	3.22692	3.31561	3.32035	3.45707	3.52215	3.57854	3.39844	3.56013	3.60108	3.58687	3.61289	3.74166	3.78751	3.55004	3.6025	3.98432	4.02628	3.92484	4.02279	4.12965	4.24943	4.17952	3.97096	4.15915	4.22285	4.27662	4.24405	4.27051	4.31919	4.18677	4.41379	4.30753	4.3959	4.24923	4.48102	4.51986	4.68329	4.76808	4.47413
	483.152		1.64547	2.50936	2.77712	2.99796	3.13364	3.23197	3.27678	3.33608	3.25306	3.32634	3.36523	3.47829	3.52684	3.59766	3.38775	3.60138	3.63973	3.616	3.63118	3.75634	3.8046	3.56108	3.61198	3.99942	4.04049	3.93169	4.0076	4.11561	4.27333	4.1884	3.99809	4.1954	4.22657	4.29855	4.27122	4.2843	4.33747	4.22744	4.43839	4.33139	4.41574	4.27762	4.4859	4.54995	4.71828	4.7557	4.46849
	483.728		1.68816	2.51563	2.77043	2.9713	3.11455	3.26421	3.29931	3.31501	3.2956	3.33102	3.37939	3.49356	3.53683	3.60237	3.38322	3.61288	3.66159	3.63014	3.63416	3.72436	3.77786	3.56585	3.63229	4.00012	4.01331	3.90538	4.00701	4.12738	4.26102	4.16743	3.96784	4.16627	4.22965	4.31829	4.26103	4.2853	4.35809	4.22562	4.44776	4.32413	4.41507	4.29795	4.48308	4.52743	4.70111	4.71557	4.45425
	484.305		1.70114	2.49115	2.74616	2.91369	3.06378	3.25206	3.27139	3.30489	3.28478	3.28941	3.33493	3.47138	3.54803	3.60706	3.38237	3.58569	3.61704	3.59241	3.62023	3.71248	3.74655	3.54088	3.64121	4.0009	3.98688	3.88887	4.00418	4.11419	4.24546	4.15693	3.93064	4.12961	4.23783	4.30782	4.23249	4.2626	4.33493	4.20734	4.43852	4.28119	4.3893	4.26514	4.46208	4.47349	4.6592	4.67343	4.43029
	484.881		1.68438	2.46318	2.73722	2.90263	3.06309	3.23014	3.21536	3.27855	3.22486	3.25883	3.25883	3.46932	3.50691	3.58913	3.33926	3.53522	3.57603	3.5577	3.59114	3.68981	3.72825	3.51008	3.61936	3.98616	3.96367	3.85688	3.96102	4.05978	4.20365	4.1322	3.87133	4.09649	4.20844	4.25149	4.19584	4.22662	4.29244	4.1762	4.40085	4.23265	4.37227	4.23591	4.42499	4.43991	4.60451	4.6194	4.38667
	485.457		1.68023	2.44177	2.73178	2.92561	3.09446	3.21649	3.16697	3.21992	3.17445	3.24536	3.2276	3.4751	3.46119	3.5519	3.31973	3.54244	3.58965	3.54915	3.53014	3.64655	3.70704	3.47865	3.59177	3.95237	3.92422	3.81671	3.94201	4.05141	4.1496	4.07652	3.82599	4.05053	4.16045	4.19642	4.16692	4.20374	4.25177	4.12638	4.33628	4.18932	4.34305	4.23052	4.39579	4.41397	4.57788	4.61312	4.35128
	486.033		1.66886	2.39983	2.70258	2.91997	3.08014	3.16459	3.12011	3.16982	3.15828	3.22078	3.21426	3.45228	3.45423	3.52093	3.29247	3.52755	3.57004	3.52247	3.47831	3.59762	3.68738	3.42247	3.52731	3.89285	3.86325	3.75835	3.89457	4.03961	4.13014	4.04886	3.8178	4.02063	4.11311	4.1461	4.0939	4.1576	4.20923	4.0818	4.27215	4.1467	4.29395	4.14805	4.34421	4.32985	4.54216	4.60781	4.28194
	486.61		1.67186	2.3528	2.64366	2.85756	3.02208	3.12079	3.09764	3.1473	3.15867	3.16501	3.17665	3.40613	3.38368	3.46196	3.22499	3.42741	3.48213	3.44584	3.4347	3.56208	3.64727	3.35662	3.45295	3.84024	3.80757	3.68586	3.80807	3.9614	4.09589	4.00104	3.77115	3.95901	4.01179	4.08597	4.00988	4.07508	4.14627	4.02351	4.19319	4.11326	4.2337	4.05173	4.27521	4.27378	4.47649	4.52522	4.19655
	487.186		1.66976	2.2868	2.57049	2.78241	2.94765	3.0731	3.07612	3.10533	3.10537	3.08513	3.10324	3.3185	3.29108	3.36688	3.17063	3.36756	3.4184	3.38089	3.38983	3.51705	3.57471	3.28942	3.39867	3.78568	3.75301	3.6363	3.73371	3.88169	4.05258	3.91913	3.68159	3.87501	3.91424	3.99801	3.93669	3.99887	4.0621	3.96213	4.11907	4.05676	4.14003	3.97678	4.21302	4.25109	4.42425	4.43647	4.12112
	487.762		1.62952	2.21198	2.50138	2.7089	2.88593	3.01782	3.00929	3.04545	3.04001	3.04465	3.03421	3.25253	3.26106	3.31834	3.09436	3.33784	3.37196	3.33113	3.34095	3.43579	3.50476	3.22569	3.34208	3.72501	3.6956	3.5816	3.67186	3.82788	3.98788	3.84446	3.60436	3.79652	3.8761	3.90668	3.86609	3.97241	4.00544	3.91945	4.09391	3.96615	4.05083	3.88867	4.12608	4.19074	4.36381	4.34406	4.07241
	488.339		1.58835	2.14329	2.4533	2.64565	2.82285	2.9637	2.94369	2.96865	2.95844	2.9984	2.98797	3.2013	3.22785	3.29459	3.00684	3.27506	3.30892	3.28048	3.27951	3.36615	3.45232	3.15524	3.25762	3.65195	3.62326	3.48928	3.59025	3.73693	3.8729	3.777	3.54544	3.71845	3.8112	3.82543	3.78961	3.90665	3.92349	3.81268	4.00419	3.8488	3.98097	3.81945	4.02859	4.12453	4.2869	4.26605	4.02223
	488.915		1.54571	2.05761	2.41084	2.59975	2.74192	2.8712	2.8651	2.87338	2.86499	2.9157	2.90147	3.12654	3.15783	3.23251	2.94586	3.19809	3.22809	3.21453	3.22194	3.30822	3.37609	3.06919	3.17579	3.56927	3.54139	3.39321	3.49138	3.64102	3.78396	3.70445	3.46723	3.65385	3.75137	3.77375	3.6991	3.78532	3.81507	3.70412	3.89334	3.76957	3.90707	3.74679	3.96722	4.04562	4.19691	4.19958	3.92426
	489.491		1.49238	1.96914	2.3351	2.52835	2.67855	2.79756	2.77442	2.77628	2.77857	2.79594	2.81638	3.03818	3.06853	3.17438	2.86396	3.10281	3.13086	3.11278	3.10194	3.22648	3.29415	2.97085	3.09394	3.47737	3.45174	3.32552	3.41841	3.57625	3.72877	3.62011	3.38558	3.59195	3.72404	3.74793	3.60692	3.67955	3.71793	3.62616	3.82122	3.70657	3.81897	3.66982	3.88808	3.93626	4.12569	4.14201	3.84317
	490.068		1.4516	1.90557	2.25278	2.4415	2.61087	2.7106	2.67562	2.71014	2.70531	2.69195	2.76466	2.96621	2.97949	3.10107	2.77459	3.0276	3.04043	3.02982	2.98264	3.13716	3.21853	2.85809	2.99525	3.37929	3.34719	3.25547	3.35259	3.50561	3.67363	3.54304	3.30608	3.50328	3.61877	3.66175	3.5188	3.60322	3.63721	3.53691	3.71864	3.6056	3.73891	3.60363	3.78576	3.82265	4.04883	4.08694	3.76854
	490.644		1.39867	1.80874	2.16708	2.36403	2.51739	2.5925	2.58893	2.64936	2.61382	2.6434	2.71615	2.86171	2.88563	2.97003	2.70542	2.94846	2.94483	2.9595	2.91917	3.04804	3.12449	2.76568	2.93086	3.323	3.26803	3.16604	3.26753	3.418	3.58257	3.44816	3.21909	3.40741	3.49565	3.54763	3.42404	3.5261	3.54369	3.43775	3.61479	3.5057	3.64566	3.48408	3.69793	3.7422	3.94985	3.95999	3.65587
	491.22		1.32588	1.70157	2.05775	2.26826	2.44486	2.5239	2.51697	2.55637	2.52043	2.57197	2.58707	2.7515	2.76558	2.83765	2.60718	2.84656	2.87692	2.8808	2.84941	2.93686	3.01605	2.69444	2.8692	3.26549	3.20516	3.08858	3.18508	3.32616	3.46611	3.3292	3.13509	3.31143	3.38681	3.45542	3.34981	3.44166	3.44324	3.3241	3.51927	3.38496	3.52029	3.3839	3.6232	3.66977	3.85937	3.83521	3.55942
	491.796		1.22579	1.60476	1.95894	2.18255	2.38703	2.44528	2.42673	2.48823	2.44952	2.4887	2.47283	2.69181	2.67556	2.76755	2.47835	2.77389	2.83276	2.83769	2.78173	2.85062	2.93422	2.61816	2.79557	3.16756	3.10038	3.00237	3.09486	3.24202	3.39789	3.24561	3.04268	3.22314	3.31084	3.38071	3.32058	3.39037	3.37538	3.24172	3.45324	3.31917	3.47834	3.33886	3.55179	3.59723	3.77038	3.75528	3.47293
	492.373		1.11373	1.49879	1.87962	2.09559	2.30452	2.36781	2.35804	2.40874	2.3602	2.4226	2.42206	2.62846	2.62026	2.69991	2.37958	2.6943	2.73532	2.75513	2.67774	2.81531	2.89977	2.5383	2.71055	3.07681	3.00947	2.89973	2.99771	3.17655	3.34325	3.16806	2.93632	3.14477	3.26673	3.30807	3.2354	3.3026	3.29434	3.15126	3.3894	3.28512	3.42837	3.28075	3.4514	3.48779	3.67572	3.65617	3.38879
	492.949		1.02836	1.38777	1.78993	1.98842	2.1891	2.27702	2.28485	2.30551	2.26339	2.34263	2.33511	2.52136	2.54784	2.59431	2.32599	2.6055	2.61555	2.62357	2.54316	2.74591	2.83133	2.45585	2.62269	3.00335	2.93402	2.80223	2.90418	3.09294	3.25874	3.0652	2.8213	3.04157	3.16515	3.19812	3.0987	3.18275	3.2024	3.06955	3.29031	3.17507	3.29362	3.20086	3.37498	3.3855	3.57266	3.52747	3.30548
	493.525		0.9743	1.30771	1.70615	1.91667	2.08949	2.15385	2.17829	2.20461	2.17876	2.26903	2.24254	2.43564	2.48107	2.52728	2.24374	2.53269	2.54346	2.5225	2.46478	2.63481	2.71968	2.36198	2.5431	2.93157	2.84148	2.70584	2.81282	2.99649	3.17139	2.98146	2.74509	2.96367	3.05945	3.08397	3.01666	3.08525	3.11744	3.03982	3.20081	3.07861	3.19249	3.11039	3.33091	3.33246	3.50778	3.46458	3.22334
	494.102		0.89947	1.21902	1.6622	1.85638	2.0243	2.07496	2.08113	2.11369	2.11331	2.18509	2.18849	2.36786	2.3896	2.47408	2.12701	2.45345	2.47741	2.43244	2.3964	2.54969	2.63214	2.26937	2.47194	2.87255	2.75582	2.60768	2.72852	2.91494	3.0728	2.89558	2.68991	2.89733	2.98191	2.9812	2.92074	2.97315	3.02123	2.97223	3.12288	2.99295	3.11097	3.01217	3.23	3.2451	3.44618	3.40493	3.12222
	494.678		0.80814	1.11562	1.62354	1.76428	1.95518	2.0075	2.00856	2.06304	2.05307	2.08533	2.12243	2.28421	2.28946	2.362	2.05096	2.37434	2.41042	2.34615	2.31355	2.49977	2.55226	2.20003	2.40193	2.78434	2.66275	2.51971	2.664	2.83307	2.96243	2.79755	2.60257	2.81749	2.90926	2.89699	2.80871	2.89828	2.96169	2.87277	3.04709	2.91366	3.03318	2.91533	3.11396	3.13247	3.36148	3.3025	3.00614
	495.254		0.71429	1.06773	1.57589	1.68756	1.90713	1.9593	1.95992	2.02238	2.01381	2.02261	2.02698	2.22001	2.2461	2.27844	1.98067	2.32915	2.36181	2.26745	2.23499	2.43443	2.48181	2.1312	2.31486	2.67658	2.58925	2.47048	2.61178	2.76116	2.90533	2.75341	2.54369	2.76217	2.84499	2.86078	2.77396	2.86464	2.90614	2.80723	2.98012	2.85777	2.98827	2.85193	3.0186	3.0415	3.29842	3.22985	2.94549
	495.831		0.66273	1.04219	1.54574	1.67174	1.89034	1.94192	1.92318	1.94292	1.94507	1.97307	1.97338	2.18702	2.21736	2.24282	1.90239	2.30796	2.30981	2.22905	2.17694	2.36857	2.42266	2.05936	2.26381	2.62964	2.52787	2.43376	2.57077	2.71477	2.88462	2.72347	2.49335	2.69261	2.78844	2.82768	2.75092	2.83128	2.83022	2.75491	2.92823	2.79958	2.92293	2.79579	2.9908	2.99244	3.22942	3.17466	2.91337
	496.407		0.64516	1.03453	1.50072	1.6449	1.84836	1.89415	1.86798	1.86184	1.88005	1.94734	1.97222	2.15951	2.17195	2.19873	1.86967	2.27965	2.26559	2.23307	2.16208	2.35295	2.3751	2.01038	2.2384	2.61151	2.47877	2.37481	2.52615	2.69146	2.85886	2.67166	2.43683	2.63782	2.74912	2.77248	2.69064	2.7964	2.77486	2.68816	2.87709	2.74317	2.85776	2.7453	2.95945	2.9633	3.1645	3.10751	2.85646
	496.983		0.59792	0.99177	1.46443	1.59825	1.81553	1.84419	1.83415	1.83461	1.84127	1.92259	1.93674	2.10051	2.112	2.16596	1.86582	2.25653	2.26968	2.23901	2.13813	2.33249	2.35828	1.97266	2.2068	2.57387	2.45377	2.33257	2.47613	2.67721	2.84357	2.62317	2.4035	2.62415	2.70123	2.70674	2.65592	2.75518	2.73653	2.62447	2.81505	2.68547	2.82967	2.72566	2.90569	2.93131	3.13734	3.06345	2.81737
	497.559		0.55063	0.91301	1.43702	1.5329	1.78778	1.80394	1.80841	1.82958	1.81227	1.84881	1.86137	2.05668	2.06657	2.11367	1.85027	2.19356	2.21024	2.19234	2.06733	2.27997	2.32491	1.92286	2.1805	2.53771	2.41122	2.30851	2.45431	2.64043	2.80354	2.57813	2.36936	2.58896	2.63174	2.65347	2.62863	2.71003	2.71702	2.61424	2.77405	2.62105	2.77449	2.68972	2.89362	2.92116	3.11381	3.07431	2.76908
	498.136		0.5222	0.89267	1.39557	1.49329	1.75343	1.75794	1.78688	1.83377	1.80351	1.80938	1.84861	2.02301	2.03735	2.08955	1.82869	2.15016	2.11609	2.12359	2.03507	2.26497	2.3206	1.8894	2.16154	2.51368	2.38188	2.28633	2.41302	2.59071	2.78053	2.55759	2.35126	2.57003	2.60925	2.65601	2.61945	2.68725	2.70871	2.63389	2.75769	2.59564	2.75816	2.66579	2.87639	2.9072	3.09422	3.08028	2.73932
	498.712		0.50569	0.91418	1.40341	1.52559	1.76858	1.76549	1.79788	1.83759	1.81609	1.8457	1.90515	2.02716	2.0572	2.11467	1.81626	2.18989	2.10533	2.11753	2.09095	2.27833	2.32466	1.90955	2.18706	2.51832	2.38504	2.2884	2.41644	2.60671	2.8097	2.578	2.35822	2.57759	2.64208	2.7019	2.64017	2.69772	2.72381	2.64315	2.78638	2.64976	2.81835	2.71382	2.87837	2.92407	3.12976	3.09654	2.78935
	499.288		0.44304	0.89787	1.44826	1.55017	1.79918	1.81109	1.80379	1.82227	1.83646	1.87867	1.9342	2.04353	2.0862	2.10649	1.84027	2.21959	2.12896	2.13849	2.11355	2.28821	2.31305	1.94738	2.23629	2.57249	2.43029	2.33822	2.4713	2.62506	2.81878	2.62166	2.39269	2.58793	2.6874	2.73991	2.65434	2.73208	2.76522	2.68138	2.84237	2.69787	2.8359	2.74837	2.91196	2.93771	3.16809	3.12575	2.81421
	499.865		0.38851	0.89696	1.46354	1.57344	1.83755	1.85434	1.83034	1.81748	1.83929	1.89322	1.93167	2.06584	2.1133	2.12709	1.87632	2.24047	2.18703	2.16412	2.13379	2.31416	2.35043	1.958	2.26335	2.62491	2.4928	2.39499	2.49985	2.64182	2.84325	2.67205	2.45985	2.63058	2.72614	2.76393	2.67818	2.78309	2.81844	2.72612	2.87174	2.73169	2.87717	2.78124	2.96501	2.97566	3.21653	3.16176	2.84963
	500.441		0.40035	0.91843	1.45263	1.61836	1.85795	1.86126	1.86222	1.84765	1.86781	1.92416	1.95732	2.11121	2.14396	2.19554	1.92072	2.28376	2.26858	2.21631	2.20398	2.3589	2.39715	1.96366	2.31399	2.67984	2.55213	2.45566	2.5614	2.72066	2.91778	2.72936	2.5165	2.68748	2.78397	2.80249	2.71942	2.83453	2.86422	2.79105	2.94568	2.78965	2.95606	2.85531	3.03529	3.06057	3.32526	3.23935	2.92132
	501.017		0.40777	0.95057	1.46589	1.67242	1.89849	1.87738	1.89706	1.91905	1.94223	1.98954	2.04399	2.16019	2.18303	2.25225	1.96877	2.32643	2.30936	2.2877	2.2433	2.41048	2.45411	2.02732	2.38505	2.73992	2.61062	2.53778	2.66378	2.80576	2.98668	2.79322	2.59125	2.78552	2.87766	2.87946	2.81029	2.91632	2.93358	2.87319	3.04993	2.87735	3.0156	2.93237	3.12746	3.13927	3.42801	3.35027	3.01706
	501.594		0.3859	0.96672	1.5279	1.73267	1.98094	1.92999	1.95623	1.99452	2.02325	2.07039	2.13055	2.2415	2.2653	2.32512	2.02629	2.37879	2.3693	2.34233	2.29989	2.49659	2.52959	2.14183	2.45395	2.79914	2.68143	2.63234	2.7554	2.89008	3.07709	2.87845	2.69294	2.9046	2.97995	2.9716	2.92125	3.02312	3.0424	2.96183	3.12481	2.98292	3.12074	3.02231	3.21993	3.24585	3.51809	3.46854	3.1572
	502.17		0.37027	0.95907	1.59841	1.76657	2.03313	1.98588	2.02418	2.05731	2.08361	2.12748	2.20231	2.35534	2.37811	2.41838	2.14835	2.49373	2.48235	2.43201	2.41577	2.62923	2.63808	2.23914	2.54145	2.89848	2.78912	2.74176	2.85382	2.99933	3.19706	2.97562	2.7844	3.00674	3.09847	3.08722	3.02354	3.13649	3.16048	3.09579	3.24033	3.13002	3.27208	3.15584	3.35066	3.40121	3.62491	3.58369	3.27658
	502.746		0.39924	1.01076	1.67426	1.81364	2.10951	2.08268	2.12662	2.15615	2.16292	2.1979	2.30533	2.46985	2.48432	2.49788	2.30993	2.64911	2.61212	2.59101	2.55766	2.74531	2.76165	2.37243	2.69821	3.04423	2.9211	2.86401	2.98731	3.14837	3.32875	3.0957	2.92296	3.15261	3.26614	3.2636	3.17954	3.27713	3.28515	3.23933	3.37871	3.27995	3.42606	3.32379	3.52053	3.59238	3.77475	3.74196	3.42145
	503.322		0.42837	1.09731	1.77968	1.90108	2.21746	2.17873	2.21894	2.26855	2.29106	2.32721	2.43673	2.58978	2.60496	2.59642	2.42215	2.77061	2.75733	2.76762	2.66631	2.85521	2.89607	2.5587	2.88349	3.20527	3.06852	3.01051	3.15301	3.34337	3.5005	3.23764	3.08206	3.31868	3.43353	3.44293	3.36919	3.45375	3.45438	3.41037	3.55472	3.44643	3.61013	3.4997	3.68875	3.76185	3.97314	3.92494	3.63581
	503.899		0.4495	1.17753	1.8701	2.00229	2.34641	2.28948	2.33555	2.38577	2.43244	2.49008	2.5869	2.72982	2.76373	2.7267	2.54009	2.90824	2.89507	2.92257	2.79237	3.04046	3.07851	2.73566	3.05585	3.37201	3.24042	3.19182	3.35788	3.56081	3.70095	3.40916	3.25855	3.49752	3.59702	3.62021	3.56943	3.66305	3.67644	3.62857	3.77975	3.64884	3.83091	3.72145	3.91045	3.96453	4.19399	4.13511	3.86942
	504.475		0.47212	1.24241	1.94049	2.1635	2.48465	2.43504	2.5011	2.5391	2.5833	2.64457	2.73752	2.87464	2.91438	2.89894	2.72798	3.08898	3.0639	3.08571	2.99214	3.24986	3.2755	2.91358	3.23083	3.559	3.44399	3.40897	3.56732	3.75112	3.91679	3.63686	3.47139	3.71908	3.83829	3.84586	3.78815	3.90469	3.91993	3.88402	4.01095	3.88213	4.05655	3.98475	4.16787	4.2298	4.45775	4.39822	4.11763
	505.051		0.50836	1.33207	2.04017	2.33692	2.59888	2.56732	2.65392	2.68902	2.74604	2.81659	2.91594	3.06409	3.11149	3.11959	2.95609	3.3013	3.27895	3.2761	3.22652	3.45052	3.48665	3.10727	3.41742	3.76817	3.68976	3.65565	3.80144	3.98852	4.17176	3.90698	3.73526	3.97203	4.10992	4.11343	4.05973	4.19376	4.19511	4.17892	4.31005	4.21501	4.32801	4.25444	4.44584	4.52843	4.76298	4.71123	4.40745
	505.628		0.54449	1.43653	2.17489	2.46804	2.75951	2.72933	2.80646	2.83131	2.91337	3.00392	3.10487	3.26178	3.33065	3.32608	3.16572	3.54498	3.49725	3.46975	3.4533	3.70512	3.73851	3.34577	3.66723	4.02023	3.94883	3.89875	4.05775	4.26999	4.44816	4.17892	4.02348	4.2399	4.36055	4.40577	4.38456	4.51331	4.5237	4.49949	4.63796	4.54914	4.68249	4.58109	4.77694	4.86209	5.08942	5.05273	4.73968
	506.204		0.56269	1.5064	2.30007	2.58476	2.93816	2.93201	2.98932	3.01906	3.10419	3.17743	3.2871	3.46979	3.54838	3.53814	3.36353	3.79421	3.71961	3.7016	3.69194	3.95874	3.98504	3.61489	3.97321	4.32143	4.22253	4.19053	4.3414	4.54568	4.74117	4.49556	4.35073	4.5532	4.66641	4.71359	4.69863	4.83067	4.85578	4.83546	4.97442	4.87463	5.05322	4.95708	5.14451	5.21191	5.43491	5.41134	5.11883
	506.78		0.62971	1.60858	2.45948	2.75015	3.13143	3.1336	3.21822	3.25699	3.32963	3.39728	3.52723	3.71237	3.78537	3.80296	3.62613	4.03383	4.03827	3.99465	3.98478	4.24576	4.26804	3.91171	4.29284	4.64723	4.53475	4.5681	4.70327	4.87068	5.0799	4.86323	4.73694	4.94951	5.0606	5.07062	5.04874	5.18681	5.20561	5.21761	5.3645	5.2377	5.40023	5.33313	5.55885	5.58133	5.82896	5.8441	5.5496
	507.357		0.71981	1.75088	2.62823	2.955	3.34798	3.33166	3.45115	3.52204	3.60206	3.68169	3.81359	3.97779	4.0739	4.12578	3.96604	4.29511	4.3944	4.3375	4.33544	4.59807	4.61643	4.24179	4.63791	5.02445	4.88672	4.93657	5.09439	5.25685	5.46512	5.23571	5.12635	5.36454	5.4726	5.48885	5.47364	5.5997	5.62743	5.65147	5.78796	5.65721	5.82982	5.74228	5.99011	6.02505	6.27571	6.29176	5.9799
	507.933		0.77054	1.88663	2.78445	3.16657	3.56853	3.57122	3.70794	3.8172	3.90372	3.96388	4.10164	4.29057	4.39797	4.44371	4.31239	4.61802	4.69023	4.694	4.69305	4.93427	4.96514	4.5727	4.99059	5.40287	5.26963	5.28694	5.48298	5.68809	5.88103	5.61694	5.51106	5.77208	5.88586	5.90476	5.90486	6.03869	6.06678	6.07539	6.23487	6.13799	6.30892	6.20505	6.44226	6.52374	6.76115	6.75024	6.41406
	508.509		0.80249	1.99028	2.95137	3.36998	3.77284	3.83208	3.98196	4.08613	4.17605	4.22307	4.37942	4.60133	4.69794	4.72718	4.59981	4.93737	4.97456	5.02886	5.03075	5.28033	5.32469	4.91515	5.35341	5.75692	5.66947	5.68487	5.86621	6.07088	6.26763	6.00793	5.91551	6.19099	6.3165	6.31368	6.30741	6.47709	6.50428	6.5111	6.70782	6.6248	6.73748	6.66364	6.92206	7.00391	7.25019	7.24834	6.92046
	509.085		0.87341	2.11374	3.11967	3.55729	3.97994	4.07873	4.22064	4.32553	4.42742	4.4893	4.67028	4.89276	4.98467	5.03486	4.90591	5.27458	5.317	5.35845	5.38879	5.65957	5.71255	5.29111	5.74851	6.14047	6.07679	6.12425	6.27311	6.44783	6.67007	6.42822	6.35598	6.62375	6.74969	6.77393	6.75493	6.91587	6.95835	6.97537	7.17887	7.09312	7.18555	7.14082	7.41073	7.49486	7.75327	7.75762	7.47405
	509.662		0.95465	2.2588	3.31013	3.75773	4.25772	4.3085	4.46372	4.59409	4.69204	4.76993	4.9685	5.18793	5.30174	5.37031	5.26873	5.6545	5.70204	5.7132	5.75018	6.02756	6.0826	5.69897	6.13649	6.52857	6.47098	6.55803	6.73498	6.89491	7.13959	6.89972	6.81865	7.07187	7.20227	7.26809	7.25735	7.39981	7.4512	7.48011	7.66185	7.57671	7.70333	7.66724	7.9209	8.00008	8.31655	8.29413	8.04132
	510.238		1.02426	2.40031	3.52338	3.96513	4.55909	4.55999	4.74703	4.87669	4.97552	5.08006	5.28208	5.49375	5.63687	5.71122	5.61904	6.00589	6.09234	6.07581	6.12417	6.39143	6.45701	6.12057	6.54726	6.94393	6.89425	6.97114	7.16574	7.35114	7.59864	7.36071	7.28918	7.55184	7.69455	7.74827	7.7381	7.89811	7.95862	8.00272	8.18469	8.1071	8.2589	8.21063	8.45445	8.5276	8.85132	8.84161	8.60164
	510.814		1.10977	2.56476	3.70078	4.19594	4.81461	4.8254	4.9948	5.11548	5.24339	5.40361	5.62836	5.82986	5.98058	6.04653	5.9368	6.36129	6.479	6.48624	6.5071	6.75782	6.82949	6.51997	6.98456	7.38845	7.33145	7.40359	7.5662	7.77755	8.03823	7.79453	7.75402	8.0399	8.18901	8.22686	8.20652	8.38441	8.45447	8.5054	8.69478	8.61753	8.79442	8.75127	8.98044	9.07017	9.3422	9.35532	9.13026
	511.391		1.18423	2.72039	3.86879	4.45604	5.02698	5.06295	5.25004	5.36835	5.52825	5.72661	5.97456	6.1686	6.3071	6.37344	6.27776	6.74545	6.85971	6.89568	6.87956	7.15734	7.20307	6.91331	7.41193	7.82191	7.75241	7.83988	7.99383	8.19623	8.47065	8.25139	8.21581	8.50346	8.67455	8.72158	8.70672	8.88506	8.94747	8.99975	9.19512	9.09976	9.29637	9.27213	9.49586	9.60497	9.8688	9.86462	9.65988
	511.967		1.25369	2.86637	4.08608	4.69774	5.24101	5.32105	5.56571	5.67275	5.82558	6.03544	6.29987	6.48645	6.62225	6.71814	6.66057	7.11348	7.20592	7.23489	7.25974	7.58596	7.62236	7.28552	7.80728	8.2471	8.16988	8.26325	8.43359	8.64648	8.91468	8.70827	8.67226	8.94251	9.13636	9.2158	9.20386	9.36149	9.42833	9.50453	9.70903	9.61304	9.80199	9.78742	10.0038	10.1167	10.398	10.3966	10.1998
	512.543		1.34583	3.02644	4.30349	4.9018	5.45901	5.62448	5.85428	5.96087	6.11517	6.35114	6.61163	6.80926	6.98529	7.06745	7.01844	7.46496	7.52465	7.56294	7.63785	7.97165	8.02799	7.66316	8.20265	8.66335	8.58759	8.69001	8.86695	9.10361	9.37507	9.14901	9.12181	9.37384	9.56877	9.67118	9.65159	9.81356	9.91629	10.0229	10.2011	10.1092	10.2882	10.2814	10.497	10.6077	10.9342	10.9426	10.7155
	513.12		1.43048	3.17886	4.49012	5.11342	5.67165	5.8722	6.08088	6.22596	6.39075	6.638	6.89768	7.12023	7.31692	7.35924	7.32051	7.77527	7.82592	7.90382	7.95754	8.30177	8.38934	8.02374	8.57824	9.05907	8.97657	9.07545	9.27143	9.49816	9.75911	9.53012	9.54856	9.81944	10.0004	10.0862	10.0691	10.2433	10.356	10.5092	10.66	10.5381	10.7264	10.7327	10.977	11.0749	11.4127	11.4243	11.2045
	513.696		1.51628	3.2933	4.63257	5.31878	5.89653	6.05301	6.28526	6.4703	6.61921	6.85427	7.14732	7.37664	7.54498	7.58855	7.57106	8.01868	8.08276	8.17329	8.23869	8.5962	8.70157	8.3082	8.8858	9.38539	9.27454	9.38856	9.61379	9.83793	10.1007	9.85689	9.88964	10.1857	10.3719	10.4387	10.4322	10.6161	10.7057	10.8893	11.0446	10.911	11.1085	11.1144	11.3905	11.4673	11.795	11.811	11.6218
	514.272		1.62266	3.42082	4.75958	5.45063	6.06999	6.21703	6.46432	6.6742	6.81176	7.04315	7.36556	7.58684	7.74241	7.81098	7.79777	8.24384	8.30954	8.37896	8.49996	8.84039	8.91748	8.54858	9.14085	9.6226	9.54236	9.67283	9.87579	10.1155	10.4041	10.1705	10.1688	10.4485	10.6414	10.6974	10.7252	10.9514	11.0254	11.1699	11.3396	11.2312	11.4339	11.4249	11.6674	11.7924	12.1382	12.1505	11.9297
	514.848		1.69279	3.54056	4.87757	5.55583	6.19414	6.34706	6.60244	6.81559	6.96937	7.17999	7.50924	7.74041	7.91452	7.99861	7.97184	8.42248	8.48725	8.57659	8.67343	9.00628	9.08972	8.7387	9.33646	9.81221	9.7653	9.88968	10.0793	10.31	10.6057	10.4177	10.4234	10.6772	10.8608	10.9142	10.9629	11.2147	11.2788	11.392	11.5782	11.4847	11.6761	11.6593	11.8937	12.0752	12.397	12.4261	12.1847
	515.425		1.74115	3.61196	4.9692	5.69906	6.31203	6.46944	6.71403	6.91467	7.08521	7.31049	7.62759	7.83851	8.03464	8.14196	8.10682	8.54918	8.66086	8.75872	8.79758	9.14465	9.23199	8.87921	9.51362	9.9823	9.90736	10.032	10.2677	10.503	10.7773	10.5747	10.6009	10.854	11.0382	11.1052	11.156	11.3957	11.4526	11.5687	11.7499	11.6737	11.8445	11.8521	12.1315	12.2797	12.5705	12.6194	12.3959
	516.001		1.80422	3.67881	5.04782	5.80014	6.38751	6.54472	6.81449	6.98467	7.16092	7.44683	7.75608	7.93846	8.12881	8.22221	8.20887	8.66118	8.77558	8.84931	8.93795	9.25373	9.30029	8.9801	9.63266	10.1011	10.0014	10.1545	10.3914	10.6374	10.9047	10.6856	10.7066	10.9476	11.1468	11.2308	11.2798	11.5025	11.568	11.7032	11.8507	11.7865	11.9657	11.9886	12.2649	12.3817	12.7051	12.733	12.5315
	516.577		1.85934	3.75516	5.10759	5.8343	6.43793	6.58107	6.85624	7.03532	7.19046	7.48912	7.82967	8.04035	8.20619	8.25505	8.28735	8.75486	8.82221	8.87772	9.01846	9.30137	9.35827	9.03608	9.68177	10.1326	10.0487	10.1942	10.4219	10.6628	10.9442	10.7368	10.7621	11.0028	11.203	11.2767	11.3209	11.5491	11.6188	11.769	11.9148	11.8095	12.0121	12.0468	12.2995	12.4201	12.7672	12.7877	12.6035
	517.154		1.9151	3.81808	5.14258	5.86675	6.49103	6.6325	6.87169	7.07397	7.18925	7.46454	7.83057	8.06916	8.24073	8.28161	8.32274	8.78488	8.85828	8.90571	9.00388	9.31648	9.40942	9.04332	9.70542	10.1414	10.0369	10.1557	10.4126	10.6589	10.9448	10.7232	10.7433	10.9956	11.1936	11.2727	11.3194	11.5377	11.6212	11.7803	11.9264	11.7915	12.0023	12.058	12.3041	12.4169	12.7485	12.7928	12.6023
	517.73		1.97147	3.85104	5.15701	5.90433	6.52352	6.66923	6.91292	7.12076	7.2095	7.46093	7.81147	8.04986	8.23839	8.26538	8.28122	8.74867	8.84837	8.90859	8.95235	9.30586	9.39026	9.03727	9.6819	10.1255	9.99949	10.1474	10.3799	10.6089	10.9017	10.6641	10.6763	10.928	11.125	11.2181	11.2782	11.4903	11.5834	11.7283	11.857	11.762	11.9554	11.9955	12.234	12.3464	12.6787	12.7254	12.5199
	518.306		2.04359	3.89912	5.16456	5.90237	6.48782	6.64967	6.91944	7.13662	7.24458	7.47484	7.79401	8.02084	8.19866	8.2083	8.2401	8.70097	8.79332	8.88069	8.91044	9.24112	9.30465	8.97217	9.62388	10.0683	9.94966	10.0948	10.3059	10.5145	10.8134	10.5886	10.6124	10.8528	11.0226	11.0931	11.1599	11.3959	11.5021	11.6312	11.7542	11.6721	11.8354	11.8773	12.1155	12.2345	12.5403	12.584	12.3725
	518.883		2.12813	3.9573	5.17362	5.90403	6.46724	6.61849	6.87787	7.07569	7.2293	7.42653	7.72361	7.93895	8.11383	8.12773	8.18752	8.64544	8.69252	8.80585	8.84728	9.14576	9.18085	8.87767	9.53675	9.96121	9.84588	9.96693	10.1972	10.4041	10.699	10.4933	10.5052	10.7387	10.919	10.956	10.9798	11.2306	11.3697	11.4956	11.6028	11.4995	11.6774	11.7134	11.9498	12.0887	12.37	12.4135	12.1951
	519.459		2.15725	3.95653	5.15309	5.89876	6.45556	6.58546	6.8223	7.00034	7.12836	7.32923	7.61899	7.84291	8.01092	8.00732	8.09233	8.5375	8.55557	8.68745	8.71545	9.01058	9.0561	8.75647	9.37534	9.81174	9.70804	9.83117	10.0483	10.244	10.5264	10.3168	10.3243	10.5659	10.7725	10.8063	10.807	11.0464	11.1707	11.2878	11.4039	11.2984	11.4872	11.5141	11.7377	11.9014	12.2161	12.2024	11.9929
	520.035		2.13129	3.9215	5.09955	5.83386	6.38463	6.5047	6.72523	6.91227	6.98525	7.22199	7.50794	7.72971	7.89214	7.86958	7.95259	8.38843	8.4266	8.50516	8.53926	8.84603	8.91051	8.57112	9.21694	9.65682	9.51968	9.6512	9.84301	10.0388	10.3115	10.0899	10.1132	10.3394	10.5544	10.6124	10.621	10.8383	10.9318	11.0511	11.1707	11.0669	11.2225	11.2778	11.5146	11.6662	11.9737	11.9428	11.754
	520.611		2.17304	3.9576	5.078	5.77436	6.32445	6.42561	6.59578	6.79811	6.87881	7.12337	7.4218	7.61549	7.78398	7.7639	7.81209	8.24003	8.30684	8.34659	8.39727	8.68839	8.74529	8.4118	9.08162	9.47545	9.32429	9.46306	9.64023	9.8383	10.1184	9.90007	9.92532	10.1277	10.3246	10.3962	10.4136	10.6121	10.7091	10.8252	10.9206	10.8356	10.982	11.025	11.2767	11.4216	11.6945	11.6907	11.5113
	521.188		2.23741	3.97628	5.04592	5.72042	6.24237	6.33819	6.49032	6.69534	6.78551	7.03361	7.34064	7.51943	7.67513	7.63892	7.68487	8.11096	8.17001	8.20051	8.24033	8.53909	8.58813	8.25244	8.88888	9.27184	9.1077	9.24692	9.43536	9.63655	9.94598	9.72218	9.72447	9.93929	10.1042	10.1495	10.1898	10.3785	10.4818	10.6156	10.6775	10.5923	10.7623	10.7731	11.0269	11.1708	11.4504	11.4293	11.2321
	521.764		2.2661	3.93292	4.96464	5.64485	6.14448	6.24077	6.40679	6.57764	6.65702	6.91546	7.19127	7.37332	7.53762	7.47215	7.516	7.9524	7.99106	8.0036	8.04897	8.37414	8.383	8.02645	8.69191	9.08284	8.85685	9.00321	9.21852	9.40753	9.71802	9.4695	9.47137	9.70425	9.88083	9.89955	9.92274	10.1209	10.2317	10.3826	10.4168	10.2939	10.4902	10.5164	10.7584	10.8667	11.155	11.1254	10.9019
	522.34		2.29974	3.91215	4.89142	5.56996	6.06125	6.13815	6.29554	6.44301	6.52749	6.78079	7.02605	7.18085	7.34967	7.27914	7.31462	7.74527	7.79493	7.81198	7.86714	8.12453	8.1678	7.78755	8.48431	8.87797	8.62144	8.77048	8.98995	9.17074	9.48477	9.19522	9.18208	9.41213	9.61306	9.6285	9.62982	9.84644	9.95233	10.0734	10.1156	10.003	10.1881	10.2216	10.4637	10.5524	10.8398	10.8166	10.5919
	522.917		2.30617	3.88645	4.8474	5.50558	5.94176	5.99697	6.1618	6.33804	6.41218	6.64191	6.88572	7.00932	7.15487	7.09034	7.14978	7.56355	7.59748	7.61622	7.65863	7.86071	7.95496	7.58039	8.25926	8.64056	8.39635	8.52708	8.74755	8.93799	9.26384	8.96068	8.92647	9.14515	9.33491	9.33259	9.35377	9.57934	9.65381	9.75743	9.80487	9.71115	9.88287	9.90254	10.152	10.2435	10.5304	10.5103	10.2825
	523.493		2.3132	3.84207	4.76781	5.40722	5.82045	5.88211	6.0296	6.22008	6.29023	6.47022	6.74124	6.86064	6.98359	6.92604	7.00178	7.369	7.3763	7.3968	7.43251	7.66858	7.76281	7.36833	8.03295	8.42708	8.1864	8.29738	8.50318	8.69918	8.99496	8.70023	8.69148	8.89636	9.05875	9.04792	9.09356	9.3251	9.39296	9.49417	9.51583	9.41259	9.58895	9.61974	9.85022	9.94199	10.24	10.2032	9.95922
	524.069		2.33026	3.80829	4.67197	5.29837	5.71768	5.77506	5.88692	6.07916	6.13941	6.2962	6.58312	6.6889	6.81548	6.76846	6.83811	7.16866	7.17071	7.1949	7.23137	7.48945	7.58654	7.13517	7.81194	8.21688	7.96055	8.08367	8.27666	8.45737	8.72262	8.41685	8.41884	8.61002	8.7799	8.78519	8.8121	9.04049	9.13337	9.22147	9.22218	9.12828	9.3074	9.32823	9.53566	9.6389	9.93064	9.86922	9.63251
	524.646		2.36372	3.80142	4.61117	5.22039	5.61783	5.65045	5.76688	5.92255	5.99089	6.16117	6.43005	6.52252	6.64594	6.59176	6.66625	6.9938	7.00766	7.02717	7.04533	7.29046	7.34638	6.94717	7.61837	7.98576	7.70678	7.8646	8.07279	8.22681	8.47928	8.17009	8.16129	8.33881	8.51488	8.53071	8.54195	8.76539	8.85714	8.92904	8.93364	8.83635	9.01366	9.02401	9.23883	9.34783	9.61375	9.53224	9.28708
	525.222		2.4107	3.79585	4.56534	5.15608	5.52341	5.54267	5.65326	5.78189	5.85203	5.9986	6.26742	6.36593	6.48724	6.40872	6.4741	6.80861	6.84454	6.84831	6.85713	7.09169	7.08902	6.76472	7.42114	7.7878	7.47981	7.63954	7.85043	7.99834	8.23936	7.94288	7.92986	8.08688	8.24484	8.25852	8.29447	8.5292	8.59522	8.63666	8.64136	8.54356	8.69445	8.71744	8.94699	9.04516	9.30715	9.22622	8.96842
	525.798		2.42673	3.77656	4.5235	5.08795	5.42003	5.43451	5.52756	5.67803	5.69332	5.82732	6.11012	6.21225	6.32504	6.22591	6.29882	6.63112	6.65714	6.67766	6.69074	6.90525	6.88696	6.56214	7.19087	7.57366	7.27151	7.42704	7.59628	7.74949	7.99697	7.69599	7.67866	7.84313	8.00569	7.99763	8.0263	8.25935	8.31729	8.34902	8.34893	8.26086	8.39511	8.42669	8.64886	8.71775	8.97304	8.92448	8.68515
	526.374		2.4273	3.73768	4.46058	4.98729	5.28467	5.31715	5.41513	5.56275	5.53667	5.68389	5.98375	6.06504	6.15283	6.04375	6.13924	6.45753	6.45662	6.4986	6.49699	6.69641	6.70661	6.37963	6.95241	7.33542	7.03997	7.1964	7.33248	7.48148	7.74593	7.44256	7.42282	7.58636	7.75343	7.74615	7.74641	7.95447	8.02563	8.06982	8.05559	7.96158	8.11525	8.15013	8.35798	8.40917	8.65759	8.61833	8.39097
	526.951		2.45092	3.68774	4.38482	4.89253	5.15755	5.18579	5.28564	5.39934	5.39394	5.51018	5.82066	5.88792	5.98496	5.8708	5.95771	6.25548	6.23925	6.26815	6.26106	6.46236	6.48754	6.16138	6.73606	7.11603	6.79215	6.89226	7.06351	7.24202	7.4881	7.17451	7.15398	7.29512	7.45393	7.45533	7.45975	7.65917	7.72503	7.77914	7.75904	7.6533	7.81776	7.85619	8.05652	8.1055	8.3647	8.30009	8.07784
	527.527		2.44801	3.64315	4.28236	4.77971	5.02646	5.0317	5.13492	5.22329	5.25477	5.36631	5.62876	5.6965	5.80269	5.68299	5.76444	6.0456	6.03054	6.03804	6.01555	6.23998	6.26906	5.89559	6.52527	6.8692	6.52998	6.60307	6.79698	7.00581	7.22626	6.89427	6.86415	7.00366	7.1652	7.15701	7.17136	7.36904	7.41932	7.48049	7.46298	7.35628	7.51461	7.54862	7.74575	7.79175	8.03481	7.96013	7.75593
	528.103		2.40586	3.59724	4.18837	4.66122	4.8965	4.89628	4.98066	5.08799	5.11677	5.2319	5.46551	5.52913	5.63117	5.49562	5.57624	5.85193	5.83958	5.83489	5.80237	6.03837	6.07604	5.65961	6.31774	6.62562	6.30915	6.3952	6.57481	6.76294	6.97779	6.65124	6.59948	6.75101	6.91713	6.89541	6.90904	7.08713	7.1264	7.19657	7.17581	7.07227	7.22963	7.24856	7.43129	7.5076	7.73278	7.6501	7.4401
	528.68		2.40453	3.55215	4.12623	4.58635	4.81197	4.8094	4.86606	4.99411	4.99963	5.08776	5.33096	5.39179	5.48209	5.33109	5.41979	5.6891	5.66597	5.65916	5.63564	5.8532	5.88235	5.49049	6.13535	6.41659	6.12714	6.21623	6.38244	6.54471	6.76709	6.43462	6.38747	6.53819	6.69534	6.6661	6.68214	6.84875	6.87731	6.9531	6.93041	6.82866	6.97734	6.97696	7.15333	7.24652	7.49389	7.39447	7.14621
	529.256		2.45749	3.51326	4.0607	4.51511	4.7188	4.71256	4.78406	4.89998	4.88055	4.95339	5.21732	5.26038	5.33297	5.18154	5.28631	5.55158	5.52025	5.49416	5.47353	5.67142	5.68062	5.3242	5.96431	6.23573	5.9398	6.00004	6.16271	6.34059	6.57249	6.23025	6.20684	6.33285	6.47475	6.44615	6.4609	6.63411	6.6607	6.74216	6.72021	6.59974	6.74341	6.74036	6.90952	6.99053	7.24228	7.13691	6.87563
	529.832		2.45593	3.47328	3.99442	4.42802	4.60219	4.5836	4.64718	4.74797	4.73997	4.80562	5.06627	5.102	5.17095	5.02231	5.12498	5.38028	5.36563	5.3335	5.3108	5.50867	5.46295	5.14098	5.76402	6.03577	5.70653	5.78392	5.93828	6.12982	6.36226	6.02146	5.9897	6.10247	6.22068	6.18956	6.22513	6.40624	6.41908	6.49324	6.47001	6.33086	6.4798	6.49825	6.65021	6.72915	6.96326	6.86156	6.62055
	530.409		2.41944	3.4385	3.93703	4.34741	4.50109	4.46844	4.50428	4.59633	4.5799	4.69771	4.92452	4.9453	5.03588	4.87466	4.97135	5.2013	5.17157	5.16891	5.14483	5.33832	5.29093	4.95606	5.56203	5.83717	5.47085	5.59688	5.74982	5.91761	6.15077	5.80048	5.7555	5.86395	5.97924	5.95542	5.99207	6.18533	6.19157	6.22687	6.1978	6.08214	6.23914	6.23698	6.38302	6.48076	6.70485	6.59257	6.35969
	530.985		2.4061	3.43624	3.89551	4.28712	4.42616	4.38395	4.40922	4.49922	4.44045	4.58434	4.80728	4.8277	4.93841	4.75063	4.85201	5.07785	5.01419	4.99826	4.97994	5.15343	5.17212	4.80678	5.41749	5.70767	5.30176	5.4421	5.58448	5.71479	5.95011	5.61345	5.56417	5.67371	5.81235	5.78309	5.77641	5.96584	5.99928	6.01572	5.96533	5.88492	6.05067	6.01272	6.1563	6.27007	6.48197	6.35485	6.09752
	531.561		2.41042	3.41242	3.83983	4.23189	4.36051	4.31298	4.33504	4.4083	4.35661	4.47802	4.67584	4.70909	4.80492	4.62266	4.7463	4.98184	4.91619	4.85659	4.83951	5.0137	5.01804	4.68715	5.27905	5.59009	5.14779	5.29826	5.4159	5.5402	5.78119	5.43813	5.39502	5.51111	5.66819	5.62252	5.59722	5.7722	5.81117	5.84762	5.78801	5.69932	5.85889	5.83614	5.97529	6.0622	6.27709	6.16376	5.88827
	532.137		2.39987	3.36691	3.79038	4.18002	4.27835	4.22405	4.25783	4.31362	4.26712	4.39573	4.57389	4.58164	4.66664	4.49191	4.61366	4.8333	4.79333	4.74875	4.71027	4.88439	4.83781	4.5457	5.11333	5.42152	4.97941	5.12101	5.24004	5.39947	5.65828	5.25863	5.22018	5.33764	5.48672	5.43496	5.42109	5.60177	5.63057	5.66515	5.60254	5.49127	5.63526	5.64862	5.79004	5.851	6.06997	5.95909	5.70207
	532.714		2.38489	3.35278	3.73351	4.10313	4.17904	4.13604	4.18753	4.22127	4.17507	4.30007	4.48649	4.47365	4.5449	4.34462	4.46518	4.67489	4.64301	4.6188	4.5658	4.73021	4.67037	4.39763	4.96136	5.24394	4.82683	4.95311	5.06663	5.24314	5.51018	5.10216	5.04291	5.14666	5.26589	5.22752	5.24619	5.41933	5.4287	5.45556	5.392	5.29301	5.43951	5.44053	5.5912	5.65968	5.85114	5.74494	5.49631
	533.29		2.39085	3.34254	3.66065	4.00472	4.09367	4.08317	4.12683	4.1246	4.10028	4.19381	4.40065	4.36107	4.41271	4.2199	4.36872	4.56189	4.50857	4.49054	4.44097	4.57949	4.54087	4.26665	4.83978	5.08254	4.69795	4.81594	4.92107	5.06774	5.32937	4.94928	4.88441	4.96897	5.07879	5.06476	5.0946	5.25089	5.24285	5.27279	5.22141	5.12877	5.27624	5.26558	5.40904	5.46223	5.64332	5.55693	5.30241
	533.866		2.40402	3.32841	3.62935	3.97553	4.04362	4.00501	4.02745	4.03526	4.02043	4.07619	4.31176	4.25878	4.31647	4.14848	4.29247	4.45886	4.40935	4.39455	4.3447	4.45942	4.44703	4.15411	4.72439	4.93775	4.56648	4.67395	4.79488	4.93213	5.17572	4.78619	4.73896	4.82188	4.9419	4.92954	4.95462	5.12122	5.1127	5.12379	5.06123	4.96226	5.10107	5.1078	5.24545	5.27985	5.47157	5.37208	5.10919
	534.443		2.39448	3.30523	3.61859	3.96349	3.98445	3.91207	3.93825	3.97025	3.94564	4.00503	4.22984	4.18664	4.24323	4.06967	4.20632	4.36515	4.31892	4.29028	4.24349	4.36738	4.36002	4.05929	4.61141	4.81244	4.45443	4.54656	4.67219	4.82684	5.04656	4.64967	4.6127	4.71258	4.83932	4.80302	4.82482	4.98698	4.98508	5.00512	4.91662	4.81373	4.95501	4.95961	5.09474	5.13556	5.35254	5.22755	4.94851
	535.019		2.36287	3.28091	3.55805	3.90975	3.9283	3.8656	3.89792	3.91922	3.879	3.96016	4.16519	4.12914	4.18359	3.98862	4.12914	4.2682	4.20353	4.18278	4.15493	4.29143	4.26054	3.94255	4.50269	4.70847	4.35311	4.43668	4.56665	4.7122	4.92576	4.54071	4.50805	4.61246	4.74085	4.69392	4.69762	4.8437	4.84853	4.88444	4.78513	4.67358	4.82744	4.82613	4.93935	5.00542	5.23971	5.10192	4.81794
	535.595		2.37203	3.29779	3.52718	3.88204	3.89136	3.84109	3.87819	3.87133	3.81153	3.9113	4.11004	4.07472	4.13663	3.90547	4.047	4.1941	4.11935	4.08669	4.07831	4.20879	4.16089	3.83162	4.3972	4.63237	4.24802	4.33946	4.47457	4.61693	4.81538	4.42245	4.39699	4.47684	4.60194	4.57611	4.59548	4.73475	4.72135	4.75424	4.65105	4.53487	4.69823	4.6926	4.79345	4.87674	5.09985	4.95214	4.67499
	536.172		2.39949	3.30388	3.5435	3.85891	3.85278	3.80155	3.82694	3.8162	3.7602	3.86983	4.0281	4.00127	4.07412	3.81349	3.96162	4.13029	4.05263	3.99209	3.98648	4.11344	4.06624	3.76646	4.3001	4.5495	4.13076	4.24	4.37627	4.53054	4.72073	4.30945	4.28886	4.35324	4.48059	4.46811	4.48444	4.60601	4.58688	4.62282	4.52253	4.42131	4.5717	4.55637	4.68543	4.75644	4.95453	4.81995	4.54933
	536.748		2.39191	3.27775	3.52163	3.83041	3.82416	3.74621	3.74374	3.75271	3.71257	3.80098	3.93407	3.91874	3.99648	3.74879	3.89538	4.04665	3.97974	3.92115	3.90214	4.03712	3.97925	3.69929	4.23024	4.46324	4.03366	4.14086	4.27144	4.42571	4.6423	4.2139	4.18626	4.26	4.40138	4.38229	4.36186	4.47854	4.46565	4.49679	4.40277	4.31539	4.46017	4.43598	4.58562	4.64075	4.81571	4.70593	4.45507
	537.324		2.36653	3.27347	3.49263	3.79818	3.78259	3.69452	3.68296	3.69286	3.6559	3.73016	3.88663	3.84773	3.91516	3.67549	3.82715	3.97789	3.92749	3.85794	3.81645	3.96583	3.90289	3.62655	4.15287	4.36644	3.95203	4.06016	4.16379	4.31618	4.56598	4.14301	4.08857	4.17071	4.31009	4.27931	4.26183	4.39987	4.38694	4.3946	4.29897	4.21488	4.34934	4.33154	4.47281	4.52225	4.68981	4.57425	4.34141
	537.9		2.36288	3.27588	3.49248	3.74132	3.72513	3.65804	3.64541	3.64291	3.61049	3.66671	3.84926	3.8144	3.87863	3.62098	3.77329	3.9208	3.87103	3.78554	3.73404	3.9028	3.82754	3.55575	4.07199	4.26638	3.85861	3.97072	4.07339	4.20872	4.4582	4.05309	4.00154	4.08514	4.20705	4.16039	4.16691	4.3174	4.31012	4.30373	4.19924	4.13248	4.25419	4.23353	4.3629	4.41602	4.57284	4.44406	4.21921
	538.477		2.38232	3.26197	3.47857	3.68646	3.6718	3.61237	3.61316	3.62025	3.56159	3.62389	3.80284	3.78292	3.83457	3.57429	3.72561	3.86064	3.79916	3.71226	3.68085	3.83579	3.75941	3.50756	4.03515	4.19245	3.76382	3.89798	4.0292	4.12529	4.34401	3.95136	3.90854	3.97486	4.1042	4.07967	4.09229	4.2039	4.18914	4.20565	4.10017	4.02982	4.14951	4.13449	4.2608	4.31916	4.46725	4.35205	4.11766
	539.053		2.41457	3.23997	3.43099	3.65729	3.63561	3.56942	3.57741	3.58393	3.50639	3.59757	3.75854	3.71489	3.75909	3.50317	3.65334	3.77855	3.72061	3.64724	3.62801	3.76141	3.69369	3.44869	3.95207	4.12615	3.67286	3.8367	3.97456	4.07936	4.27853	3.87056	3.81094	3.87871	4.02273	3.9966	3.99756	4.09718	4.07879	4.11297	4.01115	3.92331	4.03994	4.03886	4.17054	4.23205	4.38896	4.26086	4.02206
	539.629		2.43822	3.22784	3.41119	3.65894	3.61308	3.53705	3.53938	3.53539	3.46589	3.56171	3.72897	3.66085	3.69145	3.45063	3.6165	3.72636	3.66414	3.59379	3.57106	3.70099	3.63217	3.37159	3.85141	4.06502	3.6288	3.78066	3.88805	4.01095	4.22463	3.80034	3.74739	3.81993	3.94605	3.89154	3.89238	4.02576	4.0102	4.03547	3.92656	3.83607	3.9636	3.96243	4.08524	4.13219	4.2996	4.16216	3.93723
	540.206		2.43812	3.23469	3.40354	3.65267	3.5804	3.48963	3.48634	3.48796	3.44064	3.53138	3.68825	3.60282	3.62724	3.39171	3.58928	3.6983	3.62421	3.54234	3.51192	3.64277	3.58165	3.31179	3.78049	4	3.57042	3.69488	3.80831	3.91832	4.15331	3.73497	3.68736	3.74793	3.85454	3.80611	3.80685	3.95176	3.94509	3.95173	3.83308	3.74512	3.87218	3.88056	4.00321	4.04486	4.19664	4.07495	3.84486
	540.782		2.43409	3.2537	3.39441	3.64788	3.55738	3.47138	3.4579	3.44843	3.42323	3.49475	3.63921	3.54659	3.61141	3.35001	3.53613	3.64566	3.57072	3.48732	3.47232	3.60434	3.53833	3.26877	3.72606	3.9449	3.49255	3.60455	3.74767	3.85668	4.07222	3.66814	3.62367	3.67347	3.77759	3.74679	3.73641	3.8477	3.84841	3.86818	3.74791	3.66591	3.78619	3.79437	3.92268	3.96523	4.10069	3.99054	3.75425
	541.358		2.45317	3.27514	3.40667	3.65825	3.54655	3.47205	3.46734	3.44454	3.39948	3.4624	3.61937	3.53124	3.61136	3.32619	3.49138	3.6005	3.53488	3.45175	3.44248	3.56934	3.49951	3.2516	3.702	3.91292	3.44446	3.54978	3.69321	3.79876	3.99422	3.60841	3.57734	3.61661	3.72771	3.70298	3.69479	3.79112	3.77966	3.81049	3.68665	3.6061	3.7375	3.73064	3.84159	3.88424	4.01631	3.91459	3.70848
	541.935		2.46867	3.30133	3.42744	3.65684	3.53678	3.45316	3.45368	3.42637	3.35523	3.43416	3.58554	3.48663	3.56355	3.28428	3.4471	3.5442	3.49601	3.42053	3.39839	3.52461	3.45032	3.20193	3.64592	3.84622	3.38345	3.5068	3.6272	3.72199	3.9117	3.55141	3.52867	3.56328	3.68341	3.63651	3.63403	3.74916	3.72193	3.74729	3.62636	3.54578	3.67182	3.64725	3.74952	3.8094	3.95422	3.82763	3.62826
	542.511		2.47647	3.29704	3.42515	3.64602	3.52462	3.42004	3.41629	3.39222	3.31621	3.40723	3.55427	3.43738	3.52752	3.25024	3.42606	3.51116	3.44884	3.38002	3.37094	3.48009	3.40136	3.15884	3.59029	3.79257	3.33359	3.46464	3.57	3.65949	3.8555	3.50313	3.47262	3.50381	3.61507	3.56332	3.55993	3.66575	3.64259	3.68927	3.57542	3.48105	3.59079	3.5726	3.67402	3.73025	3.88249	3.74769	3.54499
	543.087		2.47183	3.27792	3.41307	3.6058	3.50399	3.39762	3.39054	3.37228	3.29598	3.35783	3.52889	3.4066	3.49607	3.2292	3.4284	3.51551	3.42234	3.34083	3.348	3.43333	3.34625	3.12917	3.55505	3.73421	3.30954	3.411	3.51906	3.61065	3.83258	3.45718	3.40803	3.44286	3.55607	3.50435	3.49213	3.59739	3.58304	3.63539	3.53	3.42518	3.51992	3.51829	3.61258	3.65278	3.80814	3.69713	3.48878
	543.663		2.48778	3.29457	3.40658	3.57287	3.46413	3.38101	3.36996	3.35201	3.29651	3.32108	3.48875	3.37725	3.45489	3.18384	3.39491	3.49499	3.3972	3.30178	3.30879	3.39283	3.30386	3.08301	3.53574	3.67447	3.26833	3.35368	3.47002	3.59251	3.78335	3.38962	3.33643	3.39499	3.51541	3.43589	3.43053	3.54282	3.5248	3.56519	3.46397	3.37143	3.45704	3.45718	3.55246	3.60246	3.74431	3.63047	3.41595
	544.24		2.53009	3.3172	3.41861	3.58746	3.44146	3.34976	3.34731	3.3318	3.27556	3.3096	3.46311	3.38218	3.43527	3.15529	3.3678	3.45392	3.36713	3.2725	3.2663	3.35893	3.26947	3.05415	3.54008	3.65307	3.22597	3.30942	3.45309	3.57656	3.74861	3.34315	3.28221	3.34855	3.47615	3.38646	3.39875	3.51451	3.49262	3.52166	3.40517	3.31862	3.41625	3.42812	3.52305	3.57215	3.6906	3.57283	3.36008
	544.816		2.53863	3.31177	3.42238	3.57418	3.45445	3.3346	3.33596	3.31678	3.23993	3.30296	3.46188	3.38905	3.42014	3.16515	3.36959	3.41756	3.33743	3.24745	3.23276	3.33307	3.2305	3.03008	3.52046	3.61469	3.20238	3.29151	3.43384	3.54139	3.72605	3.32411	3.25387	3.30025	3.43886	3.35921	3.37592	3.49153	3.47363	3.49419	3.36124	3.28054	3.38363	3.39729	3.48651	3.52104	3.64164	3.53226	3.31743
	545.392		2.53416	3.30693	3.40306	3.57276	3.46825	3.33923	3.32753	3.30472	3.24096	3.3064	3.44173	3.3617	3.38489	3.14383	3.34775	3.38015	3.29522	3.20242	3.19455	3.30208	3.19125	2.99258	3.48245	3.58155	3.18101	3.26825	3.38595	3.50066	3.69288	3.28539	3.22232	3.24387	3.38907	3.32186	3.33845	3.43733	3.41619	3.44683	3.30391	3.23174	3.33786	3.33371	3.43378	3.4796	3.59857	3.46804	3.25869
	545.969		2.54831	3.31931	3.4041	3.60109	3.47201	3.35056	3.32344	3.27744	3.22038	3.29596	3.40326	3.34751	3.36661	3.09668	3.31508	3.35681	3.26854	3.17665	3.17778	3.27567	3.15558	2.96054	3.4217	3.53602	3.1466	3.24712	3.33949	3.43711	3.65076	3.24201	3.18117	3.20624	3.3415	3.29376	3.29053	3.38649	3.3629	3.38877	3.24108	3.17393	3.29091	3.28502	3.39491	3.44143	3.55684	3.42242	3.21069
	546.545		2.5815	3.34992	3.42269	3.61798	3.44382	3.34676	3.3294	3.26851	3.20258	3.27854	3.38645	3.33884	3.35323	3.06447	3.29645	3.33999	3.25942	3.17737	3.17975	3.27485	3.16323	2.94975	3.37108	3.48692	3.10184	3.23271	3.30998	3.38702	3.58519	3.19526	3.15528	3.19902	3.30658	3.24938	3.2365	3.35362	3.33772	3.34784	3.19879	3.13336	3.25408	3.26171	3.35896	3.38589	3.50992	3.39177	3.1694
	547.121		2.60745	3.37385	3.4221	3.60119	3.41111	3.32651	3.3237	3.27817	3.2135	3.25629	3.34928	3.30397	3.30937	3.04102	3.26746	3.30525	3.22973	3.14776	3.15443	3.26355	3.16605	2.94538	3.34918	3.46003	3.04755	3.20686	3.27975	3.36791	3.54721	3.16229	3.13749	3.18205	3.27355	3.19193	3.20002	3.31589	3.28443	3.29684	3.16263	3.09973	3.20462	3.2211	3.3215	3.32875	3.4425	3.34298	3.11502
	547.698		2.61487	3.36206	3.41808	3.55212	3.40033	3.31752	3.30486	3.25822	3.19831	3.22826	3.30302	3.26693	3.26783	3.01523	3.22089	3.26846	3.1922	3.09366	3.10237	3.20858	3.10124	2.91408	3.31587	3.41806	3.01943	3.15693	3.21971	3.33035	3.51298	3.13176	3.0897	3.12928	3.22602	3.15375	3.17165	3.26758	3.22126	3.24193	3.11268	3.04116	3.13454	3.16005	3.27372	3.27512	3.36395	3.27435	3.06483
	548.274		2.64683	3.36332	3.41917	3.53102	3.40055	3.30695	3.28077	3.22573	3.16853	3.20578	3.28468	3.24516	3.26494	3.00314	3.20197	3.24842	3.1645	3.0541	3.05741	3.15518	3.04478	2.87025	3.27099	3.37875	3.02726	3.087	3.16369	3.28441	3.47179	3.09496	3.03917	3.07088	3.18759	3.12325	3.13124	3.22511	3.18489	3.20532	3.0565	2.98842	3.09991	3.1012	3.1947	3.22945	3.32111	3.20973	3.01696
	548.85		2.68399	3.37848	3.39837	3.52054	3.41395	3.28289	3.26158	3.21371	3.15068	3.18953	3.28776	3.24255	3.27852	2.98339	3.20721	3.23325	3.14626	3.04135	3.04405	3.13932	3.02567	2.85429	3.24018	3.36907	3.00586	3.04	3.14682	3.25788	3.43566	3.06275	3.01325	3.0354	3.1672	3.0986	3.10546	3.20016	3.15924	3.17285	3.02156	2.97402	3.08248	3.04984	3.13027	3.1888	3.2932	3.16673	2.97264
	549.426		2.69113	3.38773	3.41024	3.52043	3.42236	3.28229	3.26179	3.2129	3.14964	3.1909	3.29657	3.25264	3.26253	2.96339	3.21639	3.22257	3.13295	3.02945	3.03251	3.11953	2.9944	2.85621	3.23657	3.34757	2.97379	3.02215	3.1729	3.22612	3.39911	3.03204	2.99643	3.01562	3.14646	3.07965	3.09562	3.18144	3.13035	3.15158	3.01361	2.962	3.05051	3.02098	3.09887	3.14882	3.26731	3.13461	2.93441
[truncated: 97 more columns]

## Sheet: Figure 3b
Figure 3b
	Before 100 ns									After 100 ns
	Solution		RMC-0.1 μm		RMC-1.4 μm		RMC-2.0 μm			RMC-0.1 μm		RMC-1.4 μm		RMC-2.0 μm		Solution
	Time (ns)	PL Intensity (arb. Units)	Time (ns)	PL Intensity (arb. Units)	Time (ns)	PL Intensity (arb. Units)	Time (ns)	PL Intensity (arb. Units)		Time (ns)	PL Intensity (arb. Units)	Time (ns)	PL Intensity (arb. Units)	Time (ns)	PL Intensity (arb. Units)	Time (ns)	PL Intensity (arb. Units)
	1	1	1	1	1	1	1	1		101	1	101	1	101	1	1	1
	1.5	0.9837	2	0.70944	2	0.49904	2	0.43082		111	0.8475	102	1.00257	111	0.93692	3.5	0.82614
	2	0.94371	3	0.51045	3	0.27272	3	0.19591		121	0.77126	103	0.99305	121	0.85158	6	0.67919
	2.5	0.90727	4	0.39632	4	0.17913	4	0.11389		131	0.69165	104	0.97711	131	0.73036	8.5	0.56158
	3	0.86901	5	0.32664	5	0.12994	5	0.07411		141	0.61764	105	0.95318	141	0.72913	11	0.46562
	3.5	0.83119	6	0.27673	6	0.10163	6	0.05411		151	0.58849	106	0.9591	151	0.65244	13.5	0.38778
	4	0.80512	7	0.24211	7	0.08292	7	0.0432		161	0.52569	107	0.94444	161	0.59184	16	0.32663
	4.5	0.76606	8	0.2149	8	0.06942	8	0.03649		171	0.51224	108	0.93029	171	0.57947	18.5	0.27666
	5	0.73103	9	0.19194	9	0.05972	9	0.0315		181	0.46627	109	0.93286	181	0.52381	21	0.23411
	5.5	0.70347	10	0.17466	10	0.05247	10	0.02874		191	0.43823	110	0.89968	191	0.51391	23.5	0.20074
	6	0.67825	11	0.16035	11	0.04629	11	0.02665		201	0.40684	111	0.8845	201	0.47928	26	0.17413
	6.5	0.64657	12	0.14663	12	0.04116	12	0.02359		211	0.37881	112	0.86676	211	0.46444	28.5	0.15274
	7	0.61714	13	0.13262	13	0.03714	13	0.02114		221	0.36535	113	0.88193	221	0.4261	31	0.13459
	7.5	0.59441	14	0.12059	14	0.0338	14	0.01861		231	0.35077	114	0.86907	231	0.39641	33.5	0.1203
	8	0.56778	15	0.11186	15	0.03082	15	0.01647		241	0.3205	115	0.85569	241	0.40754	36	0.10842
	8.5	0.54607	16	0.10249	16	0.02846	16	0.01482		251	0.31153	116	0.82431	251	0.41126	38.5	0.09907
	9	0.52691	17	0.0973	17	0.02622	17	0.01336		261	0.29583	117	0.81685	261	0.41002	41	0.09117
	9.5	0.5038	18	0.08854	18	0.02428	18	0.01283		271	0.29471	118	0.8184	271	0.33581	43.5	0.08444
	10	0.47998	19	0.08249	19	0.02266	19	0.01164		281	0.27677	119	0.82225	281	0.37044	46	0.07921
	10.5	0.46103	20	0.07529	20	0.02171	20	0.01137		291	0.26556	120	0.79319	291	0.31973	48.5	0.0754
	11	0.44482	21	0.07109	21	0.02003	21	0.0102		301	0.24761	121	0.80476	301	0.37044	51	0.07184
	11.5	0.42341	22	0.06594	22	0.01892	22	0.00978		311	0.24089	122	0.78933	311	0.29252	53.5	0.06885
	12	0.40693	23	0.061	23	0.01775	23	0.00904		321	0.23416	123	0.77055	321	0.33086	56	0.06687
	12.5	0.3879	24	0.05707	24	0.017	24	0.00852		331	0.22631	124	0.75075	331	0.30118	58.5	0.06481
	13	0.37626	25	0.05338	25	0.016	25	0.00905		341	0.21734	125	0.75075	341	0.28881	61	0.06333
	13.5	0.35802	26	0.05015	26	0.0152	26	0.00799		351	0.20613	126	0.7438	351	0.30612	63.5	0.06211
	14	0.34384	27	0.04666	27	0.01442	27	0.00751		361	0.19379	127	0.72142	361	0.29004	66	0.061
	14.5	0.32991	28	0.0444	28	0.01388	28	0.00714		371	0.20613	128	0.7312	371	0.2616	68.5	0.06041
	15	0.31776	29	0.04091	29	0.0131	29	0.00683		381	0.20501	129	0.7384	381	0.26407	71	0.05969
	15.5	0.30171	30	0.03828	30	0.01251	30	0.0067		391	0.18594	130	0.69004	391	0.2851	73.5	0.05902
	16	0.29138	31	0.03529	31	0.01188	31	0.00607		401	0.18258	131	0.69647	401	0.25294	76	0.05859
	16.5	0.28096	32	0.03379	32	0.01156	32	0.0064		411	0.17585	132	0.69184	411	0.27149	78.5	0.05835
	17	0.26939	33	0.03251	33	0.01116	33	0.00573		421	0.18034	133	0.68104	421	0.24799	81	0.05803
	17.5	0.25718	34	0.03022	34	0.01071	34	0.00557		431	0.17025	134	0.67383	431	0.24923	83.5	0.05779
	18	0.24744	35	0.02902	35	0.01029	35	0.0054		441	0.16576	135	0.6692	441	0.23067	86	0.05757
	18.5	0.23835	36	0.02723	36	0.00975	36	0.00522		451	0.15903	136	0.67075	451	0.25417	88.5	0.05744
	19	0.22788	37	0.0251	37	0.00951	37	0.00526		461	0.1523	137	0.67203	461	0.24057	91	0.05724
	19.5	0.21977	38	0.02356	38	0.00924	38	0.00492		471	0.15679	138	0.65454	471	0.23438	93.5	0.05715
	20	0.20957	39	0.02278	39	0.00877	39	0.00452		481	0.1467	139	0.65969	481	0.22696	96	0.05709
	20.5	0.20162	40	0.02228	40	0.00857	40	0.00451		491	0.14558	140	0.64245	491	0.23933	98.5	0.05699
	21	0.1906	41	0.02076	41	0.00841	41	0.0042		501	0.14894	141	0.62805	501	0.22078	101	0.05692
	21.5	0.18397	42	0.01933	42	0.00805	42	0.00417		511	0.14894	142	0.61699	511	0.21088	103.5	0.05688
	22	0.17566	43	0.01853	43	0.00779	43	0.00415		521	0.14109	143	0.64682	521	0.23438	106	0.05687
	22.5	0.17062	44	0.01787	44	0.00745	44	0.00396		531	0.13773	144	0.61467	531	0.21459	108.5	0.05686
	23	0.1642	45	0.01706	45	0.00727	45	0.00391		541	0.13324	145	0.61339	541	0.20223	111	0.05682
	23.5	0.15573	46	0.01626	46	0.00711	46	0.00374		551	0.12764	146	0.59588	551	0.19604	113.5	0.05679
	24	0.14792	47	0.01565	47	0.00693	47	0.00375		561	0.12876	147	0.59846	561	0.19852	116	0.05678
	24.5	0.14335	48	0.01497	48	0.00668	48	0.0036		571	0.13436	148	0.58173	571	0.20841	118.5	0.05676
	25	0.1387	49	0.01428	49	0.00659	49	0.00381		581	0.11586	149	0.57891	581	0.19109	121	0.05675
	25.5	0.13292	50	0.01317	50	0.00637	50	0.00362		591	0.12652	150	0.57222	591	0.19852	123.5	0.05676
	26	0.1277	51	0.01284	51	0.00618	51	0.00354		601	0.12203	151	0.60258	601	0.17254	126	0.05675
	26.5	0.12124	52	0.01252	52	0.00605	52	0.00323		611	0.11867	152	0.58096	611	0.20099	128.5	0.05673
	27	0.11936	53	0.01151	53	0.0059	53	0.00332		621	0.11793	153	0.57556	621	0.17873	131	0.05671
	27.5	0.11147	54	0.01146	54	0.0057	54	0.0033		631	0.12001	154	0.57016	631	0.20841	133.5	0.05671
	28	0.10623	55	0.01108	55	0.00556	55	0.00299		641	0.10904	155	0.5681	641	0.18738	136	0.05675
	28.5	0.10237	56	0.0112	56	0.00545	56	0.00311		651	0.11704	156	0.54108	651	0.17996	138.5	0.05673
	29	0.10064	57	0.01049	57	0.00533	57	0.00292		661	0.10948	157	0.54983	661	0.16403	141	0.0567
	29.5	0.09563	58	0.00996	58	0.00517	58	0.00293		671	0.10667	158	0.55241	671	0.16552	143.5	0.05672
	30	0.09263	59	0.00958	59	0.00513	59	0.00295		681	0.10785	159	0.55472	681	0.17254	146	0.05671
	30.5	0.08804	60	0.00922	60	0.00494	60	0.00271		691	0.10548	160	0.53336	691	0.17625	148.5	0.0567
	31	0.08407	61	0.0089	61	0.00495	61	0.00277		701	0.11541	161	0.52873	701	0.16627	151	0.05669
	31.5	0.07925	62	0.00845	62	0.00467	62	0.00268		711	0.10074	162	0.50841	711	0.16216	153.5	0.05671
	32	0.07826	63	0.00864	63	0.00475	63	0.00247		721	0.09333	163	0.52616	721	0.17378	156	0.05671
	32.5	0.07509	64	0.00823	64	0.00452	64	0.00258		731	0.10563	164	0.50608	731	0.17625	158.5	0.0567
	33	0.0722	65	0.0082	65	0.00442	65	0.00287		741	0.09259	165	0.50814	741	0.17378	161	0.05668
	33.5	0.06898	66	0.00748	66	0.00439	66	0.00245		751	0.09718	166	0.48987	751	0.16216	163.5	0.05668
	34	0.06674	67	0.00748	67	0.00428	67	0.00257		761	0.10296	167	0.50943	761	0.16851	166	0.0567
	34.5	0.06364	68	0.00708	68	0.00427	68	0.00258		771	0.09392	168	0.50865	771	0.16627	168.5	0.05668
	35	0.06016	69	0.00702	69	0.004	69	0.00242		781	0.10178	169	0.50197	781	0.16365	171	0.05672
	35.5	0.05809	70	0.00691	70	0.00399	70	0.00221		791	0.09422	170	0.50763	791	0.1532	173.5	0.0567
	36	0.05587	71	0.00665	71	0.0039	71	0.00218		801	0.09659	171	0.48988	801	0.14686	176	0.05668
	36.5	0.05434	72	0.00663	72	0.00384	72	0.00226		811	0.08725	172	0.46723	811	0.15694	178.5	0.05667
	37	0.05132	73	0.00635	73	0.00369	73	0.00234		821	0.09244	173	0.47135	821	0.13865	181	0.0567
	37.5	0.04954	74	0.00615	74	0.00371	74	0.0022		831	0.09407	174	0.48241	831	0.14388	183.5	0.0567
	38	0.04726	75	0.00589	75	0.00361	75	0.00215		841	0.08933	175	0.47701	841	0.13007	186	0.0567
	38.5	0.04629	76	0.00618	76	0.0036	76	0.00195		851	0.092	176	0.468	851	0.1379	188.5	0.05669
	39	0.04385	77	0.00622	77	0.00359	77	0.00218		861	0.08607	177	0.48782	861	0.14649	191	0.05671
	39.5	0.0427	78	0.00583	78	0.00342	78	0.00202		871	0.08814	178	0.47264	871	0.15246	193.5	0.0567
	40	0.0406	79	0.00559	79	0.0034	79	0.00226		881	0.08192	179	0.46646	881	0.17502	196	0.05671
	40.5	0.03826	80	0.00523	80	0.00341	80	0.00209		891	0.07984	180	0.47418	891	0.11663	198.5	0.05671
	41	0.03721	81	0.0055	81	0.00324	81	0.00186		901	0.07881	181	0.46543	901	0.14761	201	0.05669
	41.5	0.03549	82	0.00519	82	0.00319	82	0.0019				182	0.44743			203.5	0.0567
	42	0.03422	83	0.00523	83	0.00309	83	0.00191				183	0.43611			206	0.05667
	42.5	0.03365	84	0.00506	84	0.00304	84	0.00223				184	0.43765			208.5	0.05667
	43	0.03176	85	0.00478	85	0.00299	85	0.00205				185	0.43996			211	0.0567
	43.5	0.02973	86	0.00472	86	0.003	86	0.00201				186	0.43636			213.5	0.05669
	44	0.02926	87	0.00481	87	0.00298	87	0.00193				187	0.43096			216	0.0567
	44.5	0.02837	88	0.00469	88	0.00285	88	0.00184				188	0.42093			218.5	0.0567
	45	0.02586	89	0.00445	89	0.00284	89	0.00173				189	0.42813			221	0.0567
	45.5	0.0256	90	0.00443	90	0.00288	90	0.00186				190	0.41939			223.5	0.05668
	46	0.02447	91	0.00442	91	0.00288	91	0.00173				191	0.4109			226	0.05665
	46.5	0.02328	92	0.00443	92	0.00272	92	0.00184				192	0.41476			228.5	0.05672
	47	0.02204	93	0.00413	93	0.00274	93	0.0019				193	0.41501			231	0.05672
	47.5	0.02183	94	0.0042	94	0.00271	94	0.00164				194	0.42916			233.5	0.05674
	48	0.02106	95	0.00423	95	0.0027	95	0.00184				195	0.42916			236	0.0567
	48.5	0.01994	96	0.00397	96	0.00257	96	0.00157				196	0.41939			238.5	0.05671
	49	0.0189	97	0.00398	97	0.00251	97	0.00161				197	0.40498			241	0.05671
	49.5	0.01976	98	0.00386	98	0.00253	98	0.0015				198	0.39855			243.5	0.05669
	50	0.01826	99	0.00373	99	0.00241	99	0.00172				199	0.41038			246	0.05668
	50.5	0.01684	100	0.00408	100	0.00241	100	0.0016				200	0.4001			248.5	0.0567
	51	0.01666										201	0.4037			251	0.0567
	51.5	0.01481										202	0.38878			253.5	0.05668
	52	0.01522										203	0.39778			256	0.0567
	52.5	0.01461										204	0.39238			258.5	0.0567
	53	0.01468										205	0.37412			261	0.05669
	53.5	0.01334										206	0.38286			263.5	0.05668
	54	0.01239										207	0.37412			266	0.05669
	54.5	0.01237										208	0.3718			268.5	0.0567
	55	0.01175										209	0.38647			271	0.05668
	55.5	0.01122										210	0.35997			273.5	0.05667
	56	0.01076										211	0.37283			276	0.05672
	56.5	0.0107										212	0.36177			278.5	0.05668
	57	0.01028										213	0.37078			281	0.05669
	57.5	0.00954										214	0.37026			283.5	0.05671
	58	0.00989										215	0.35972			286	0.05668
	58.5	0.00851										216	0.35329			288.5	0.05668
	59	0.00819										217	0.36357			291	0.05669
	59.5	0.00824										218	0.361			293.5	0.05671
	60	0.00816										219	0.35483			296	0.0567
	60.5	0.00783										220	0.35329			298.5	0.05669
	61	0.00745										221	0.3358			301	0.05667
	61.5	0.00702										222	0.32988			303.5	0.05672
	62	0.00638										223	0.33451			306	0.05674
	62.5	0.00659										224	0.36537			308.5	0.0567
	63	0.0061										225	0.33477			311	0.0567
	63.5	0.00603										226	0.33888			313.5	0.0567
	64	0.0055										227	0.33683			316	0.05669
	64.5	0.00557										228	0.34686			318.5	0.0567
	65	0.00533										229	0.34557			321	0.0567
	65.5	0.00506										230	0.32242			323.5	0.05669
	66	0.00469										231	0.32577			326	0.05669
	66.5	0.00457										232	0.3358			328.5	0.05669
	67	0.00443										233	0.32757			331	0.0567
	67.5	0.00427										234	0.31213			333.5	0.0567
	68	0.00394										235	0.32114			336	0.0567
	68.5	0.00399										236	0.32808			338.5	0.05669
	69	0.00396										237	0.32345			341	0.05668
	69.5	0.00384										238	0.32139			343.5	0.0567
	70	0.00367										239	0.32062			346	0.05669
	70.5	0.00351										240	0.29593			348.5	0.05669
	71	0.00351										241	0.31882			351	0.05671
	71.5	0.00316										242	0.30931			353.5	0.05668
	72	0.00325										243	0.31959			356	0.05669
	72.5	0.00274										244	0.2985			358.5	0.0567
	73	0.0027										245	0.30468			361	0.05669
	73.5	0.00239										246	0.32191			363.5	0.05671
	74	0.00243										247	0.30982			366	0.05667
	74.5	0.00256										248	0.29207			368.5	0.05671
	75	0.00238										249	0.31779			371	0.05667
	75.5	0.00227										250	0.3057			373.5	0.05669
	76	0.00237										251	0.3057			376	0.05668
	76.5	0.00203										252	0.29027			378.5	0.05671
	77	0.00211										253	0.2967			381	0.0567
	77.5	0.0018										254	0.30493			383.5	0.05669
	78	0.0016										255	0.29233			386	0.05671
	78.5	0.00183										256	0.28796			388.5	0.05672
	79	0.00187										257	0.29104			391	0.05673
	79.5	0.00165										258	0.29284			393.5	0.0567
	80	0.0016										259	0.28179			396	0.05668
	80.5	0.00177										260	0.28616			398.5	0.05668
	81	0.00152										261	0.30288			401	0.05668
	81.5	0.00142										262	0.27896			403.5	0.0567
	82	0.00148										263	0.30365			406	0.05668
	82.5	0.00126										264	0.27716			408.5	0.0567
	83	0.0014										265	0.28487			411	0.05668
	83.5	0.00135										266	0.28127			413.5	0.05669
	84	0.00114										267	0.27253			416	0.05665
	84.5	0.00127										268	0.2787			418.5	0.0567
	85	0.00112										269	0.28461			421	0.05672
	85.5	0.00106										270	0.2859			423.5	0.05669
	86	0.00103										271	0.26558			426	0.05674
	86.5	0.000929647										272	0.28153			428.5	0.05668
	87	0.000979628										273	0.26275			431	0.0567
	87.5	0.00103										274	0.26044			433.5	0.05667
	88	0.000849677										275	0.26738			436	0.05672
	88.5	0.00070973										276	0.26918			438.5	0.05668
	89	0.000829685										277	0.25787			441	0.05669
	89.5	0.000929647										278	0.26532			443.5	0.0567
	90	0.000779704										279	0.25812			446	0.05666
	90.5	0.000929647										280	0.27098			448.5	0.05667
	91	0.000569783										281	0.25607			451	0.05669
	91.5	0.000659749										282	0.26301			453.5	0.0567
	92	0.000599772										283	0.26841			456	0.05669
	92.5	0.000639757										284	0.26404			458.5	0.0567
	93	0.00070973										285	0.26378			461	0.0567
	93.5	0.000509806										286	0.24758			463.5	0.0567
	94	0.000609768										287	0.24758			466	0.0567
	94.5	0.000529799										288	0.23961			468.5	0.05667
	95	0.000639757										289	0.25529			471	0.05668
	95.5	0.000439833										290	0.24475			473.5	0.05669
	96	0.000659749										291	0.25221			476	0.05668
	96.5	0.000429837										292	0.25452			478.5	0.0567
	97	0.000559787										293	0.23935			481	0.05671
	97.5	0.000389852										294	0.24038			483.5	0.05668
	98	0.000409844										295	0.2324			486	0.05669
	98.5	0.000449829										296	0.25761			488.5	0.0567
	99	0.000389852										297	0.24655			491	0.05668
	99.5	0.000279894										298	0.2378			493.5	0.05671
	100	0.000439833										299	0.24295			496	0.0567
												300	0.23909			498.5	0.05669
												301	0.24732			501	0.05668
												302	0.23858			503.5	0.05669
												303	0.23137			506	0.05671
												304	0.23112			508.5	0.05668
												305	0.24321			511	0.0567
												306	0.23652			513.5	0.05667
												307	0.22829			516	0.05669
												308	0.24655			518.5	0.0567
												309	0.23369			521	0.05671
												310	0.24243			523.5	0.0567
												311	0.24063			526	0.05669
												312	0.23112			528.5	0.05668
												313	0.24578			531	0.05671
												314	0.22855			533.5	0.0567
												315	0.22906			536	0.05669
												316	0.23909			538.5	0.05667
												317	0.23318			541	0.05673
												318	0.23009			543.5	0.0567
												319	0.22392			546	0.05667
												320	0.24089			548.5	0.0567
												321	0.227			551	0.0567
												322	0.22623			553.5	0.05669
												323	0.22263			556	0.05671
												324	0.23009			558.5	0.05669
												325	0.2198			561	0.05668
												326	0.22032			563.5	0.0567
												327	0.22289			566	0.05672
												328	0.21903			568.5	0.05672
												329	0.23009			571	0.05672
												330	0.21929			573.5	0.0567
												331	0.21337			576	0.05667
												332	0.2144			578.5	0.05671
												333	0.22186			581	0.05669
												334	0.22752			583.5	0.05669
												335	0.2198			586	0.05669
												336	0.22109			588.5	0.05667
												337	0.21543			591	0.05672
												338	0.21543			593.5	0.05668
												339	0.20977			596	0.0567
												340	0.23369			598.5	0.05669
												341	0.21363			601	0.05669
												342	0.20977			603.5	0.05669
												343	0.22186			606	0.05674
												344	0.20951			608.5	0.05671
												345	0.21466			611	0.0567
												346	0.2198			613.5	0.05669
												347	0.21311			616	0.0567
												348	0.2072			618.5	0.05667
												349	0.20488			621	0.05673
												350	0.21157			623.5	0.05667
												351	0.21183			626	0.05672
												352	0.19845			628.5	0.05672
												353	0.21028			631	0.05673
												354	0.20154			633.5	0.05669
												355	0.20874			636	0.05669
												356	0.20025			638.5	0.0567
												357	0.19768			641	0.05667
												358	0.20617			643.5	0.05672
												359	0.19614			646	0.05668
												360	0.20771			648.5	0.05672
												361	0.20334			651	0.05669
												362	0.20488			653.5	0.0567
												363	0.19897			656	0.0567
												364	0.19099			658.5	0.05668
												365	0.21131			661	0.05668
												366	0.19717			663.5	0.05668
												367	0.19845			666	0.05669
												368	0.19331			668.5	0.05672
												369	0.19768			671	0.05669
												370	0.2018			673.5	0.05671
												371	0.19331			676	0.05668
												372	0.19434			678.5	0.05673
												373	0.20823			681	0.0567
												374	0.20283			683.5	0.05669
												375	0.19177			686	0.0567
												376	0.20283			688.5	0.05667
												377	0.19742			691	0.05669
												378	0.18431			693.5	0.05673
												379	0.18534			696	0.0567
												380	0.19202			698.5	0.05668
												381	0.18842			701	0.05669
												382	0.20205			703.5	0.05668
												383	0.19228			706	0.0567
												384	0.20334			708.5	0.05669
												385	0.19305			711	0.05669
												386	0.18817			713.5	0.05669
												387	0.18688			716	0.05671
												388	0.18971			718.5	0.0567
												389	0.19254			721	0.0567
												390	0.18971			723.5	0.05671
												391	0.18894			726	0.0567
												392	0.18328			728.5	0.0567
												393	0.17659			731	0.05668
												394	0.19048			733.5	0.05668
												395	0.19125			736	0.05669
												396	0.19331			738.5	0.05669
												397	0.19357			741	0.05669
												398	0.18637			743.5	0.05668
												399	0.18534			746	0.05669
												400	0.18354			748.5	0.0567
												401	0.18221			751	0.05668
												402	0.18706			753.5	0.0567
												403	0.1865			756	0.05671
												404	0.17849			758.5	0.05669
												405	0.18437			761	0.05669
												406	0.18227			763.5	0.05669
												407	0.17657			766	0.05668
												408	0.18991			768.5	0.05669
												409	0.17752			771	0.05667
												410	0.18571			773.5	0.05671
												411	0.18336			776	0.05667
												412	0.19386			778.5	0.05669
												413	0.18174			781	0.05669
												414	0.17141			783.5	0.05669
												415	0.1814			786	0.05672
												416	0.1703			788.5	0.05668
												417	0.17644			791	0.05668
												418	0.18128			793.5	0.05669
												419	0.18356			796	0.05667
												420	0.17786			798.5	0.05669
												421	0.19274			801	0.0567
												422	0.18421			803.5	0.05672
												423	0.18186			806	0.05671
												424	0.17102			808.5	0.05667
												425	0.17689			811	0.0567
												426	0.17814			813.5	0.0567
												427	0.16961			816	0.05671
												428	0.17523			818.5	0.05671
												429	0.16773			821	0.0567
												430	0.17515			823.5	0.0567
												431	0.17897			826	0.05669
												432	0.16684			828.5	0.05671
												433	0.17632			831	0.05667
												434	0.16188			833.5	0.05671
												435	0.16724			836	0.05668
												436	0.17157			838.5	0.05668
												437	0.1741			841	0.05668
												438	0.16352			843.5	0.05667
												439	0.16605			846	0.05668
												440	0.17887			848.5	0.05668
												441	0.16803			851	0.05667
												442	0.17288			853.5	0.05674
												443	0.17567			856	0.05672
												444	0.16637			858.5	0.05672
												445	0.1545			861	0.0567
												446	0.16963			863.5	0.0567
												447	0.17268			866	0.05669
												448	0.17444			868.5	0.05669
												449	0.16077			871	0.0567
												450	0.1615			873.5	0.05668
												451	0.17124			876	0.0567
												452	0.15371			878.5	0.0567
												453	0.16653			881	0.05669
												454	0.15954			883.5	0.0567
												455	0.15873			886	0.05671
												456	0.16435			888.5	0.05672
												457	0.16328			891	0.0567
												458	0.16144			893.5	0.05668
												459	0.16346			896	0.05669
												460	0.1642			898.5	0.05668
												461	0.1549			901	0.05667
												462	0.17132			903.5	0.05667
												463	0.15765			906	0.05667
												464	0.16224			908.5	0.05671
												465	0.15757			911	0.05671
												466	0.16242			913.5	0.05669
												467	0.16958			916	0.05668
												468	0.15848			918.5	0.05669
												469	0.15227			921	0.0567
												470	0.15789			923.5	0.05673
												471	0.15939			926	0.0567
												472	0.16604			928.5	0.05671
												473	0.15622			931	0.0567
												474	0.15979			933.5	0.05671
												475	0.15357			936	0.05668
												476	0.15276			938.5	0.05669
												477	0.15761			941	0.0567
												478	0.1622			943.5	0.0567
												479	0.15419			946	0.05668
												480	0.16572			948.5	0.0567
												481	0.15694			951	0.05668
												482	0.15818			953.5	0.0567
												483	0.15917			956	0.05668
												484	0.15142			958.5	0.05669
												485	0.15626
												486	0.15983
												487	0.15439
												488	0.16721
												489	0.15302
												490	0.15221
												491	0.15294
												492	0.16036
												493	0.15518
												494	0.14074
												495	0.14996
												496	0.15995
												497	0.15219
												498	0.16115
												499	0.14877
												500	0.15336
												501	0.15383
												502	0.14762
												503	0.1589
												504	0.14626
												505	0.14545
												506	0.15055
												507	0.15
												508	0.14661
												509	0.15095
												510	0.15039
												511	0.1501
												512	0.14928
												513	0.14642
												514	0.14663
												515	0.13965
												516	0.15633
												517	0.1478
												518	0.15008
												519	0.14412
												520	0.15077
												521	0.14764
												522	0.1494
												523	0.14319
												524	0.14264
												525	0.14209
												526	0.13819
												527	0.14741
												528	0.14274
												529	0.15659
												530	0.1532
												531	0.15805
												532	0.14232
												533	0.1446
												534	0.14327
												535	0.14812
												536	0.13702
												537	0.14418
												538	0.14569
												539	0.1405
												540	0.14175
												541	0.134
												542	0.15222
												543	0.14395
												544	0.14365
												545	0.14207
												546	0.141
												547	0.14096
												548	0.13861
												549	0.1396
												550	0.13493
												551	0.14055
												552	0.14051
												553	0.13764
												554	0.14197
												555	0.15068
												556	0.12877
												557	0.13748
												558	0.14824
												559	0.14126
												560	0.14199
												561	0.14067
												562	0.13934
												563	0.14856
												564	0.13232
												565	0.13099
												566	0.13147
												567	0.13914
												568	0.13679
												569	0.13572
												570	0.13928
												571	0.13461
												572	0.13946
												573	0.13196
												574	0.14092
												575	0.136
												576	0.14393
												577	0.1246
												578	0.12559
												579	0.13584
												580	0.14249
												581	0.13602
												582	0.13547
												583	0.13465
												584	0.1305
												585	0.14281
												586	0.14097
												587	0.13141
												588	0.13806
												589	0.1321
												590	0.12846
												591	0.1382
												592	0.13481
												593	0.13606
												594	0.13859
												595	0.13444
												596	0.12977
												597	0.13024
												598	0.12918
												599	0.12528
												600	0.13424
												601	0.13394
												602	0.13828
												603	0.12486
												604	0.13228
												605	0.13533
												606	0.12835
												607	0.14297
												608	0.13701
												609	0.12951
												610	0.12587
												611	0.12892
												612	0.12888
												613	0.1273
												614	0.1216
												615	0.13159
												616	0.13515
												617	0.12843
												618	0.1235
												619	0.12295
												620	0.13525
												621	0.13084
												622	0.11949
												623	0.12356
												624	0.1351
												625	0.1276
												626	0.12396
												627	0.12263
												628	0.12414
												629	0.12461
												630	0.12637
												631	0.1325
												632	0.13632
												633	0.12934
												634	0.12107
												635	0.1308
												636	0.12099
												637	0.12918
												638	0.13017
												639	0.12807
												640	0.13498
												641	0.12954
												642	0.12435
												643	0.13126
												644	0.12376
												645	0.12064
												646	0.11931
												647	0.1239
												648	0.12695
												649	0.12691
												650	0.13021
												651	0.12606
												652	0.1201
												653	0.12392
												654	0.12311
												655	0.11896
												656	0.12355
												657	0.12222
												658	0.13195
												659	0.12034
												660	0.12107
												661	0.12978
												662	0.12279
												663	0.12841
												664	0.12477
												665	0.12139
												666	0.12418
												667	0.12671
												668	0.12384
												669	0.12278
												670	0.12994
												671	0.11344
												672	0.12189
												673	0.12545
												674	0.12104
												675	0.11637
												676	0.11916
												677	0.1204
												678	0.12396
												679	0.12032
												680	0.12749
												681	0.12565
												682	0.12432
												683	0.11348
												684	0.12218
												685	0.12677
												686	0.1167
												687	0.12824
												688	0.11534
												689	0.12302
												690	0.11886
												691	0.11342
												692	0.12033
												693	0.11694
												694	0.12539
												695	0.12021
												696	0.11271
												697	0.11498
												698	0.11829
												699	0.12339
												700	0.11975
												701	0.1174
												702	0.12225
												703	0.12118
												704	0.11882
												705	0.12624
												706	0.1226
												707	0.11408
												708	0.11687
												709	0.11477
												710	0.11499
												711	0.12112
												712	0.11825
												713	0.11641
												714	0.11431
												715	0.11247
												716	0.10806
												717	0.11368
												718	0.11724
												719	0.11489
												720	0.11562
												721	0.11584
												722	0.11709
												723	0.11885
												724	0.11881
												725	0.11491
												726	0.10767
												727	0.11869
												728	0.11762
												729	0.12144
												730	0.11317
												731	0.11107
												732	0.11463
												733	0.11099
												734	0.11636
												735	0.12223
												736	0.1137
												737	0.12035
												738	0.10951
												739	0.11873
												740	0.11483
												741	0.11582
												742	0.10987
												743	0.10983
												744	0.11082
												745	0.10898
												746	0.12437
												747	0.11739
												748	0.11632
												749	0.10805
												750	0.10981
												751	0.11363
												752	0.11436
												753	0.10815
												754	0.10656
												755	0.10987
												756	0.11369
												757	0.1103
												758	0.10898
												759	0.10688
												760	0.12227
												761	0.11272
												762	0.11577
												763	0.11521
												764	0.1144
												765	0.10665
												766	0.11586
												767	0.1112
												768	0.1055
												769	0.10829
												770	0.10516
												771	0.11284
												772	0.11409
												773	0.11199
												774	0.11323
												775	0.10625
												776	0.11161
												777	0.10591
												778	0.10999
												779	0.10944
												780	0.10708
												781	0.11424
												782	0.11472
												783	0.10542
												784	0.10744
												785	0.10997
												786	0.10993
												787	0.10964
												788	0.11834
												789	0.10853
												790	0.11723
												791	0.11154
												792	0.10918
												793	0.11197
												794	0.09727
												795	0.10032
												796	0.11082
												797	0.10693
												798	0.10663
												799	0.10145
												800	0.11298
												801	0.10574
												802	0.11162
												803	0.10489
												804	0.11205
												805	0.1025
												806	0.1076
												807	0.10756
												808	0.11215
												809	0.10542
												810	0.11053
												811	0.10869
												812	0.11379
												813	0.1063
												814	0.10857
												815	0.10416
												816	0.10772
												817	0.09585
												818	0.1115
												819	0.09963
												820	0.10345
												821	0.10675
												822	0.1044
												823	0.10539
												824	0.11255
												825	0.09991
												826	0.10115
												827	0.10986
												828	0.10288
												829	0.10566
												830	0.10511
												831	0.11022
												832	0.10478
												833	0.10011
												834	0.10598
												835	0.10671
												836	0.10667
												837	0.10689
												838	0.10351
												839	0.09781
												840	0.10317
												841	0.10468
												842	0.11441
												843	0.11154
												844	0.10276
												845	0.10863
												846	0.10242
												847	0.10753
												848	0.10903
												849	0.10025
												850	0.09815
												851	0.10814
												852	0.10116
												853	0.10781
												854	0.10108
												855	0.10515
												856	0.09714
												857	0.10327
												858	0.10555
												859	0.105
												860	0.10959
												861	0.11006
												862	0.10925
												863	0.10021
												864	0.09605
												865	0.10553
												866	0.10292
												867	0.09928
												868	0.10387
												869	0.09792
												870	0.10456
												871	0.1071
												872	0.10397
												873	0.09853
												874	0.09952
												875	0.10308
												876	0.09893
												877	0.09863
												878	0.09936
												879	0.09443
												880	0.1016
												881	0.10464
												882	0.10332
												883	0.09788
												884	0.10221
												885	0.09908
												886	0.09853
												887	0.09823
												888	0.09974
												889	0.10073
												890	0.09271
												891	0.09885
												892	0.09752
												893	0.10957
												894	0.09719
												895	0.09612
												896	0.09917
												897	0.09424
												898	0.10063
												899	0.10059
												900	0.10132

[truncated: 38 more sheets: Figure 3c, Figure 3d, Figure 3e, Figure 4b, Figure 4c, Figure 4d, S. Figure 3a, S. Figure 4b, S. Figure 6, S. Figure 7, S. Figure 8, S. Figure 10, S. Figure 12a, S. Figure 13b, S. Figure 14b, S. Figure 15, S. Figure 16a, S. Figure 16b, S. Figure 17a, S. Figure 17b …]
